# Supplementary material for: Autophagy characteristics and establishment of autophagy prognostic models in lung adenocarcinoma and lung squamous cell carcinoma
Source: PLoS One. 2022 Mar 25;17(3):e0266070. doi: 10.1371/journal.pone.0266070 (PMC8956171; doi:10.1371/journal.pone.0266070)
Supplement: S1 Table — (A) Scores for each item of ARHGs in the PPI network. (B) Correlation coefficient between ARHGs in the TCGA cohort. (C) The changes of ATcluster, gene cluster, ATscore and ATscoregroup in the merger cohort. (D) The original result of GSVA on the merger cohort. (E) The expression of immune cells in the merger cohort based on the ssGSEA. (F) Functional annotation for 2996 DEGs (Gene Ontology). (G) Functional annotation for 2996 DEGs (kyoto encyclopedia of genes and genomes). (H) Correlation coefficient between ATscore and immune cells. (I) The ATcluster, ATscore and ATscoregroup in the validation cohort GSE37745. (XLSX) [file pone.0266070.s009.xlsx]

## Sheet: A
Scores for each item of ARHGs in the PPI network
Gene	Betweenness	Closeness	Degree	Eigenvector	LAC	Network
AMBRA1	91.5207	0.0873684	9	0.111308	6.22222	7
RB1CC1	322.63	0.0899242	14	0.157299	8.28571	10.1025
ATG14	68.8204	0.0879237	13	0.157549	6.92308	8.45833
PIK3C3	2925.55	0.092171	23	0.270125	10	15.3737
ULK1	728.102	0.0902174	16	0.179289	8.25	10.2054
ATG101	245.417	0.0898268	13	0.154181	8.30769	9.82955
PIK3R4	145.828	0.0888175	21	0.26745	10.9524	15.4646
BECN1	4501.84	0.0922222	29	0.292647	9.24138	19.7978
PARK2	9.95455	0.0848671	4	0.0285209	0.5	0.666667
ATG13	466.701	0.0900217	16	0.166269	8.25	11.2947
ARNT	0	0.0840081	2	0.000194	1	2
VEGFA	94.133	0.0877378	5	0.000895	1.6	2.83333
HIF1A	670.304	0.0910088	7	0.00196943	1.42857	2.66667
ATF4	584.698	0.0816126	7	3.64e-05	1.71429	4.56667
PPP1R15A	0	0.0793879	2	1.84e-05	1	2
CCL2	1285.78	0.0848237	3	0.000165	0	0
EIF2S1	771.296	0.085041	6	0.00023	0.666667	1.9
EIF2AK3	28.3833	0.0805825	3	2.36e-05	1.33333	2
HSPA5	2031.18	0.0836272	10	7.53e-05	1.2	4.45238
ATF6	314	0.078487	4	8.37e-06	1.5	2.33333
DDIT3	0	0.0784499	3	8.33e-06	2	3
MBTPS2	0	0.0730634	1	5.85e-07	0	0
ATG10	0	0.0829585	5	0.0758122	4	5
ATG3	697.765	0.0886752	17	0.214762	9.29412	11.9571
ATG16L1	806.022	0.0887701	21	0.255131	9.71429	13.1889
ATG5	465.455	0.0888651	21	0.261187	10.381	15.2776
ATG12	98.0769	0.0880637	17	0.224658	10.3529	12.8702
ATG7	84.0778	0.0864133	15	0.186629	7.6	9.11905
RPTOR	357.09	0.0896328	12	0.0633369	6	8.31991
MTOR	1960.97	0.0923762	15	0.0656731	4.93333	8.34963
ULK2	58.5118	0.0888651	7	0.0704071	4.85714	5.66667
GABARAPL2	547.006	0.0881572	19	0.1982	4.42105	5.32996
GABARAPL1	547.006	0.0881572	19	0.1982	4.42105	5.32996
MAP1LC3B	329.622	0.0884861	16	0.191769	5.5	6.11746
WIPI2	614.029	0.0879237	16	0.209007	9.25	10.0524
GABARAP	861.006	0.0882509	20	0.199075	4.2	5.19838
MAP1LC3C	160.71	0.0875989	13	0.164952	5.23077	5.66667
MAP1LC3A	329.622	0.0884861	16	0.191769	5.5	6.11746
SQSTM1	578.279	0.0856553	10	0.101834	2.4	3.11111
ATG9A	9.44096	0.0873225	7	0.103992	4.28571	5
RHEB	333.849	0.0897783	11	0.0496212	5.09091	6.77143
MLST8	179.072	0.0894879	9	0.039469	5.33333	6.67143
WIPI1	15.5703	0.0820564	3	0.0189481	0	0
RAB33B	0	0.0818944	1	0.0169407	0	0
ATG16L2	0	0.0826693	2	0.0315905	1	2
ATG2A	0.666667	0.0812531	2	0.0151254	0	0
ATG2B	0.666667	0.0812531	2	0.0151254	0	0
CFLAR	513.607	0.0888175	5	0.0152094	2.4	3
ATG4A	3.8968	0.082423	6	0.0760375	0	0
ATG4B	3.8968	0.082423	6	0.0760375	0	0
ATG4C	3.8968	0.082423	6	0.0760375	0	0
ATG4D	3.8968	0.082423	6	0.0760375	0	0
BAG1	0	0.0821782	1	5.75e-05	0	0
HSPA8	3042.11	0.0891036	8	0.000841	0.75	2.61905
BAG3	0	0.082793	2	6.27e-05	1	2
BAK1	14.9323	0.0901684	5	0.00472385	3.6	4.5
TP53	6063.62	0.0955121	28	0.010012	3.42857	12.4471
BAX	23.2149	0.0906114	6	0.00505868	4	5
BCL2L1	3161.64	0.0942646	12	0.0268829	3.66667	5.96591
BID	38.2492	0.0876452	7	0.00487844	3.14286	4.15
BCL2	1569.72	0.0935738	9	0.024067	3.77778	5.29167
MAPK8	1173.58	0.0922735	13	0.00535035	2.15385	5.09693
CASP8	1536.96	0.0924791	16	0.00752259	3.625	8.82399
MYC	474.826	0.0917634	9	0.00489592	2.44444	2.82143
MAPK1	2105.6	0.0946948	17	0.00768536	3.17647	7.17193
MAPK3	1693.48	0.0938914	16	0.00717063	3.25	6.94971
PINK1	543.509	0.0893434	4	0.0298722	1	1.33333
BNIP3	20.3995	0.0875989	2	0.00511886	0	0
VMP1	0	0.0848237	1	0.0194409	0	0
KIAA0226	0	0.0849105	2	0.0275717	1	2
UVRAG	349.852	0.0871849	10	0.1226	3.8	5.11111
DAPK1	0	0.0848237	1	0.0194409	0	0
FADD	36.7013	0.0869565	6	0.00222499	3.33333	4.35
FAS	147.084	0.0898268	6	0.00278148	3	3.9
BIRC5	0	0.0875989	1	0.00067	0	0
BNIP3L	0.526316	0.0816126	3	0.0395814	0	0
CALCOCO2	77.5715	0.0817734	4	0.0402092	0	0
TBK1	315.158	0.0793879	3	0.00944588	0	0
CANX	0	0.0774977	1	5.22e-06	0	0
CAPN10	0	0.0060241	1	0	0	0
CAPNS1	0	0.0060241	1	0	0	0
CAPN2	0	0.086911	1	0.000519	0	0
CASP1	626	0.0885333	4	0.00118308	0.5	0.666667
NLRC4	0	0.0816929	1	7.92e-05	0	0
CASP4	0	0.0816929	1	7.92e-05	0	0
CASP3	387.885	0.0866841	7	0.00114387	1.14286	1.56667
TNFSF10	29.6278	0.0868201	5	0.00192068	3.2	4
RB1	217.023	0.0892473	10	0.00183172	2.8	4.63175
PRKCD	492.333	0.0895845	6	0.00178717	1	1.2
CDKN1A	234.259	0.0891994	8	0.00175048	2.5	3.05238
PARP1	0	0.0801158	1	7.64e-05	0	0
NFKB1	17.3211	0.0884861	5	0.00182401	3.2	4
MAP2K7	26.2551	0.0862786	4	0.00098	1.5	2.33333
RELA	470.54	0.0897297	10	0.00270513	2.6	3.74524
IKBKB	194.642	0.0871391	6	0.00198363	1	1.3
FOS	1462.32	0.0902664	8	0.00238977	2.5	3.09524
CCR2	624	0.078673	2	1.12e-05	0	0
CX3CL1	314	0.0732892	2	7.53e-07	0	0
CDKN1B	159.991	0.0882979	6	0.00110709	2	2.4
HDAC6	60.0865	0.0841785	3	0.000234	0	0
CDKN2A	308.642	0.0889603	8	0.00153575	2.75	3.38571
FOXO1	0.735294	0.0818944	2	0.000154	0	0
FOXO3	86.9337	0.0883449	6	0.00122136	0	0
TP63	1.54762	0.0821782	2	0.00014	0	0
HDAC1	434.483	0.0888651	7	0.00115849	1.71429	2
CHMP2B	0	0.0764273	1	8.62e-06	0	0
CHMP4B	314	0.0823821	2	0.000128	0	0
HGS	624	0.0892473	3	0.00190275	0.666667	1
CTSB	0	0.0060241	1	0	0	0
CTSD	0	0.0060241	1	0	0	0
CXCR4	0	0.0685384	1	4.96e-08	0	0
DNAJB1	114.462	0.0845214	3	0.000101	1.33333	2
HSP90AB1	503.72	0.0888175	4	0.000565	0.5	0.833333
EEF2	13.8048	0.0808573	2	0.0001	0	0
EEF2K	132.458	0.0839232	2	0.00118617	0	0
GNB2L1	345.486	0.0857438	4	0.000277	0	0
RPS6KB1	1247.27	0.0909589	11	0.0174186	2.72727	4.11667
EGFR	6653.76	0.0946408	16	0.00918618	1.5	7.89762
ITGB4	301.372	0.0870477	3	0.000631	0	0
ERBB2	194.06	0.0889603	7	0.00122663	1.42857	5.08333
RAB5A	2499.74	0.0917127	8	0.0191648	1.25	5.64286
PTK6	0	0.0871391	2	0.000701	1	2
NRG3	0	0.0871391	2	0.000701	1	2
PTEN	1369.09	0.0942646	4	0.0236333	1	1.33333
ITGB1	320.628	0.0871391	4	0.000691	0.5	0.666667
NRG2	0	0.0871391	2	0.000701	1	2
NRG1	0	0.0871391	2	0.000701	1	2
EIF2AK2	478.855	0.0887226	2	0.000686	0	0
EIF4G1	438.949	0.0865936	4	0.00233267	0.5	0.666667
EIF4EBP1	170.543	0.0880637	6	0.0159639	3.66667	4.53333
ERN1	0	0.0774977	1	5.22e-06	0	0
ERO1L	0	0.0722682	1	3.69e-07	0	0
P4HB	314	0.0775701	2	5.24e-06	0	0
FKBP1A	0	0.0849539	1	0.004401	0	0
MAPK9	87.7175	0.0885333	5	0.00128813	2.4	3.66667
SIRT1	239.385	0.0885806	7	0.00118351	1.14286	1.5
STK11	106.062	0.0880637	3	0.000834	0	0
GAA	0	0.0060241	1	0	0	0
LAMP2	0	0.0060241	1	0	0	0
WDFY3	0	0.0814524	1	0.0132326	0	0
NBR1	0.526316	0.0816126	3	0.0395814	0	0
GNAI3	0	0.0060241	1	0	0	0
RGS19	0	0.0060241	1	0	0	0
SIRT2	0	0.0819753	1	7.78e-05	0	0
ST13	0	0.0821782	1	5.75e-05	0	0
IFNG	0	0.0827105	1	0.000183	0	0
PRKCQ	9.4	0.0836272	2	0.000255	0	0
TSC1	116.331	0.0876452	6	0.0158954	3.33333	4
IKBKE	0	0.0738434	1	0.000628	0	0
ITGA3	0.666667	0.0805825	2	8.98e-05	0	0
ITGA6	0.666667	0.0805825	2	8.98e-05	0	0
MAPK8IP1	0	0.0851282	3	0.000509	2	3
RAF1	2.01905	0.0878307	3	0.00112756	1.33333	2
TSC2	446.444	0.0894397	8	0.0167859	2.75	3.37143
PEA15	0	0.0872766	2	0.00100428	1	2
RAC1	353.687	0.0878772	4	0.00203075	0.5	0.666667
TP73	48.7893	0.0851719	4	0.000542	0.5	0.666667
NCKAP1	0	0.0811339	1	0.000138	0	0
PRKAB1	14.8992	0.0836694	2	0.00119199	0	0
RAB11A	0	0.0844784	3	0.00147166	2	3
RAB7A	0	0.0844784	3	0.00147166	2	3
RAB1A	0	0.0844784	3	0.00147166	2	3
VAMP3	0	0.0844354	2	0.00136675	1	2
VAMP7	0	0.0844354	2	0.00136675	1	2
SESN2	0	0.0875989	1	0.00067	0	0
SH3GLB1	0	0.0805434	1	0.00813085	0	0
USP10	0	0.0875989	1	0.00067	0	0

## Sheet: B
Correlation coefficient between ARHGs in the TCGA cohort
ARHGs/Relationship coefficient	AMBRA1	RB1CC1	PIK3C3	ULK1	ATG101	PIK3R4	BECN1	ATG13	HIF1A	ATG3	ATG16L1	ATG5	ATG12	RPTOR	MTOR	GABARAPL2	GABARAPL1	MAP1LC3B	WIPI2	GABARAP	MAP1LC3C	MAP1LC3A	RHEB	MLST8	CFLAR	TP53	BCL2L1	BCL2	MAPK8	CASP8	MYC	MAPK1	MAPK3	UVRAG	FAS	RB1	RELA	FOS	RPS6KB1	EGFR	RAB5A	EIF4EBP1	TSC1	TSC2
AMBRA1	1	0.293843	0.318559	0.330366	0.0341271	0.370515	0.463422	0.693296	0.0814125	0.0175205	0.202798	-0.0443736	0.0438737	0.569958	0.550016	-0.0931785	0.107649	0.0461479	0.308934	0.0520324	0.107774	0.196509	-0.101586	0.0964278	0.298044	0.253289	0.236453	0.245444	0.271669	0.296063	0.00146692	0.352059	0.259361	0.39658	0.075874	0.0676716	0.486306	0.101712	0.33661	0.234075	0.387014	-0.14071	0.46232	0.54081
RB1CC1	0.293843	1	0.466423	0.236497	0.0433858	0.551359	0.325905	0.337144	0.275678	0.327624	0.166573	0.331145	0.228746	0.290493	0.395915	0.0614987	0.237286	0.0831856	0.204966	-0.0891199	-0.0961542	-0.0352794	0.203151	-0.0512692	0.0526695	0.135038	-0.0918904	0.323205	0.401951	0.157724	0.260044	0.47181	-0.0559654	0.369691	-0.0233344	0.290011	0.1628	-0.0954024	0.499113	0.229704	0.299089	0.0952687	0.347092	0.083951
PIK3C3	0.318559	0.466423	1	0.165645	-0.0436322	0.491647	0.3086	0.310307	0.176936	0.277668	0.10998	0.269175	0.277991	0.260379	0.351656	0.110707	0.302119	0.129118	0.136116	-0.00362808	-0.00449144	0.0649582	-0.021776	-0.0959227	0.152003	0.169563	-0.0475978	0.487313	0.37639	0.103924	0.199199	0.410169	-0.0571785	0.408155	0.110536	0.358775	0.107747	0.0323337	0.34879	0.159217	0.274126	-0.0905831	0.421495	0.134082
ULK1	0.330366	0.236497	0.165645	1	0.425232	0.421119	0.389479	0.457844	0.15558	0.140298	0.224074	0.101549	-0.101841	0.503297	0.426071	-0.162892	0.262959	-0.171763	0.436416	0.00403467	-0.313518	0.218182	0.0855946	0.404155	-0.122375	0.216939	0.0917427	0.187825	0.18517	-0.0106753	0.242551	0.22051	0.162575	0.196585	-0.260861	-0.0395225	0.452901	-0.0888503	0.251858	0.180565	0.0669516	0.322206	0.406185	0.464368
ATG101	0.0341271	0.0433858	-0.0436322	0.425232	1	0.168502	0.199707	0.296714	0.152442	0.221246	0.227134	0.268905	-0.149492	0.289654	0.0533645	0.0972732	0.174743	0.0703608	0.288215	0.215109	-0.207012	0.178485	0.32797	0.531876	-0.323078	0.112736	0.285662	-0.0216681	0.0382415	-0.108316	0.284489	0.0822676	0.214744	0.0250365	-0.16141	-0.037038	0.444479	-0.14259	0.0396157	-0.0186484	-0.0829733	0.428002	-0.0995827	0.0916907
PIK3R4	0.370515	0.551359	0.491647	0.421119	0.168502	1	0.455799	0.472695	0.382475	0.57215	0.154153	0.320703	0.056684	0.43838	0.558304	-0.0731398	0.261401	-0.120664	0.290923	-0.193823	-0.264955	-0.0381063	0.0553892	0.1112	-0.0353591	0.210811	0.00208788	0.377113	0.328931	0.111494	0.389927	0.54068	-0.0175896	0.461065	0.0021202	0.302451	0.29422	-0.106929	0.460365	0.394508	0.18013	0.226624	0.402556	0.198069
BECN1	0.463422	0.325905	0.3086	0.389479	0.199707	0.455799	1	0.382099	0.258812	0.137526	0.333904	0.119361	0.0849911	0.546658	0.478154	0.0260875	0.209765	0.0224724	0.334775	0.057818	0.00593145	0.0827631	0.126943	0.122374	0.183858	0.207606	0.245375	0.100087	0.224244	0.296347	0.183448	0.439	0.248554	0.278557	0.00411257	0.177192	0.405454	0.0619975	0.468193	0.218027	0.412093	-0.00609225	0.35939	0.415215
ATG13	0.693296	0.337144	0.310307	0.457844	0.296714	0.472695	0.382099	1	0.204822	0.275146	0.184261	0.2516	0.0212499	0.411617	0.446832	-0.0148461	0.266195	0.0853357	0.352709	0.169098	-0.192134	0.158316	0.0601086	0.261957	-0.0597729	0.286807	0.250965	0.200074	0.260506	0.125188	0.220246	0.387576	0.177156	0.367085	-0.0208527	0.138539	0.529483	-0.111137	0.24019	0.207072	0.225678	0.183541	0.299761	0.239958
HIF1A	0.0814125	0.275678	0.176936	0.15558	0.152442	0.382475	0.258812	0.204822	1	0.339248	0.186421	0.270748	0.138298	0.207705	0.28282	-0.182379	0.0206106	0.0174928	0.0986735	-0.198614	-0.194056	-0.329971	0.170782	0.037004	-0.0531818	0.0505532	0.0723794	0.066307	0.15471	0.0861763	0.409212	0.326364	-0.179665	0.117852	0.128994	0.28762	0.211211	-0.105191	0.334221	0.317398	0.140162	0.248195	0.0217595	-0.0530754
ATG3	0.0175205	0.327624	0.277668	0.140298	0.221246	0.57215	0.137526	0.275146	0.339248	1	0.0970716	0.450609	0.161561	0.0339144	0.171116	0.139616	0.068262	0.00964617	0.172538	-0.0182085	-0.176135	-0.0415213	0.258083	0.201991	-0.159859	0.137484	0.0407293	0.175608	0.168426	0.0432104	0.350638	0.305699	-0.0422802	0.24716	0.093597	0.26218	0.145002	-0.193712	0.226306	0.149253	-0.0412961	0.33327	0.0547567	-0.147528
ATG16L1	0.202798	0.166573	0.10998	0.224074	0.227134	0.154153	0.333904	0.184261	0.186421	0.0970716	1	0.16217	0.237478	0.270721	0.314369	0.0364782	-0.0290737	0.0717698	0.282238	-0.00718362	-0.00311885	-0.00671943	0.255639	0.112992	0.184959	0.0726152	0.244104	-0.130002	0.248356	0.40246	0.0109153	0.127676	0.140134	0.0558566	0.0671622	0.0718051	0.243687	-0.0217727	0.327148	0.0524665	0.23948	0.0202835	0.240866	0.293055
ATG5	-0.0443736	0.331145	0.269175	0.101549	0.268905	0.320703	0.119361	0.2516	0.270748	0.450609	0.16217	1	0.234912	-0.0444587	0.112283	0.210321	0.190944	0.130235	0.171128	0.0356579	-0.187174	-0.0458642	0.353897	0.244512	-0.248793	0.0386319	0.036791	0.111024	0.254559	-0.00737102	0.26619	0.290711	-0.0543361	0.244229	0.0983637	0.345793	0.111488	-0.205953	0.201599	0.13864	0.00500176	0.317227	-0.0789146	-0.225435
ATG12	0.0438737	0.228746	0.277991	-0.101841	-0.149492	0.056684	0.0849911	0.0212499	0.138298	0.161561	0.237478	0.234912	1	-0.0854233	0.0738139	0.323664	0.080476	0.317817	0.00695338	0.0181428	0.171371	-0.0600793	0.174303	-0.163903	0.259916	0.0551328	0.0162055	0.0511145	0.281134	0.321414	-0.0731244	0.0427642	-0.0970842	0.123238	0.274974	0.215743	-0.0923073	0.0212601	0.321834	0.0360379	0.300991	-0.220394	0.204449	-0.000730759
RPTOR	0.569958	0.290493	0.260379	0.503297	0.289654	0.43838	0.546658	0.411617	0.207705	0.0339144	0.270721	-0.0444587	-0.0854233	1	0.582933	-0.210252	0.149223	-0.109002	0.38682	-0.0800241	-0.050766	0.141303	-0.0185337	0.257862	0.118986	0.16714	0.202863	0.229095	0.190968	0.194577	0.231135	0.375245	0.258953	0.302854	-0.0949785	0.0140355	0.523219	0.00344323	0.469485	0.253954	0.242633	0.105241	0.414193	0.548262
MTOR	0.550016	0.395915	0.351656	0.426071	0.0533645	0.558304	0.478154	0.446832	0.28282	0.171116	0.314369	0.112283	0.0738139	0.582933	1	-0.232103	0.109973	-0.121368	0.385828	-0.16655	-0.106316	0.00970054	-0.0268632	0.0799009	0.189019	0.175268	0.0938661	0.272159	0.379116	0.247548	0.12971	0.460422	0.0877621	0.375248	-0.00289012	0.0693221	0.373849	-0.0800689	0.452885	0.329159	0.313278	0.0486763	0.468288	0.496384
GABARAPL2	-0.0931785	0.0614987	0.110707	-0.162892	0.0972732	-0.0731398	0.0260875	-0.0148461	-0.182379	0.139616	0.0364782	0.210321	0.323664	-0.210252	-0.232103	1	0.185805	0.631607	-0.0652854	0.421565	0.232157	0.227853	0.227045	0.0958466	0.0685028	0.0220036	0.156364	-0.0586921	0.149865	0.0883045	-0.129061	-0.0259042	0.315162	0.0864357	0.191288	0.131256	-0.0119646	0.093424	-0.0895575	-0.250184	0.0963454	-0.120075	-0.123789	-0.0842261
GABARAPL1	0.107649	0.237286	0.302119	0.262959	0.174743	0.261401	0.209765	0.266195	0.0206106	0.068262	-0.0290737	0.190944	0.080476	0.149223	0.109973	0.185805	1	0.226424	0.022242	0.132968	0.0361226	0.152383	-0.0573514	-0.00743335	0.0839622	0.03358	0.022113	0.191928	0.123644	-0.0400955	0.175908	0.276884	0.139163	0.290841	0.039047	0.185003	0.150689	0.196708	0.0355493	0.0464708	0.209278	-0.0937009	0.243409	0.0397958
MAP1LC3B	0.0461479	0.0831856	0.129118	-0.171763	0.0703608	-0.120664	0.0224724	0.0853357	0.0174928	0.00964617	0.0717698	0.130235	0.317817	-0.109002	-0.121368	0.631607	0.226424	1	-0.0558877	0.40066	0.324749	0.141434	0.178396	-0.0360972	0.245627	0.0405415	0.251504	-0.0551845	0.108476	0.21322	-0.0895014	0.0834795	0.30554	0.129808	0.312868	0.213028	0.121922	0.21506	-0.0616933	-0.123751	0.325391	-0.22012	-0.0501165	-0.0500575
WIPI2	0.308934	0.204966	0.136116	0.436416	0.288215	0.290923	0.334775	0.352709	0.0986735	0.172538	0.282238	0.171128	0.00695338	0.38682	0.385828	-0.0652854	0.022242	-0.0558877	1	0.0594206	-0.069603	0.150152	0.269862	0.332476	-0.0662506	0.161234	0.179625	0.0323843	0.1979	0.116572	0.116496	0.259245	0.189951	0.189622	-0.075359	-0.0684125	0.36748	-0.184105	0.298237	0.312501	0.136404	0.220527	0.229686	0.336735
GABARAP	0.0520324	-0.0891199	-0.00362808	0.00403467	0.215109	-0.193823	0.057818	0.169098	-0.198614	-0.0182085	-0.00718362	0.0356579	0.0181428	-0.0800241	-0.16655	0.421565	0.132968	0.40066	0.0594206	1	0.312245	0.293919	0.119629	0.234153	0.0301504	0.202438	0.332604	-0.0519527	-0.0212141	-0.0340088	-0.142366	-0.0708985	0.454224	0.0143686	0.0709894	-0.02881	0.262563	0.169626	-0.241897	-0.281588	0.13044	-0.110242	-0.11186	0.0593067
MAP1LC3C	0.107774	-0.0961542	-0.00449144	-0.313518	-0.207012	-0.264955	0.00593145	-0.192134	-0.194056	-0.176135	-0.00311885	-0.187174	0.171371	-0.050766	-0.106316	0.232157	0.0361226	0.324749	-0.069603	0.312245	1	0.135518	-0.0246362	-0.292375	0.574463	-0.0859632	0.194861	-0.0303869	-0.0187879	0.220682	-0.279391	-0.093889	0.312728	0.0477811	0.417861	-0.0258776	-0.021979	0.364882	-0.0903633	-0.100624	0.271933	-0.507746	0.0529303	0.130554
MAP1LC3A	0.196509	-0.0352794	0.0649582	0.218182	0.178485	-0.0381063	0.0827631	0.158316	-0.329971	-0.0415213	-0.00671943	-0.0458642	-0.0600793	0.141303	0.00970054	0.227853	0.152383	0.141434	0.150152	0.293919	0.135518	1	-0.00711606	0.173811	0.0979495	0.047146	0.243288	0.0828413	0.0584931	-0.0469134	-0.159025	-0.00263414	0.316439	0.0993749	-0.0182674	-0.122266	0.196348	0.104696	-0.0494742	-0.113133	0.031019	-0.0802411	0.134091	0.259195
RHEB	-0.101586	0.203151	-0.021776	0.0855946	0.32797	0.0553892	0.126943	0.0601086	0.170782	0.258083	0.255639	0.353897	0.174303	-0.0185337	-0.0268632	0.227045	-0.0573514	0.178396	0.269862	0.119629	-0.0246362	-0.00711606	1	0.216156	-0.17625	0.0356905	0.0680329	-0.0714457	0.150086	0.120607	0.100424	0.0885209	0.0584596	-0.0126449	0.00272731	0.0489796	0.123194	-0.227823	0.213097	-0.00721252	0.0662709	0.289671	-0.116597	-0.126382
MLST8	0.0964278	-0.0512692	-0.0959227	0.404155	0.531876	0.1112	0.122374	0.261957	0.037004	0.201991	0.112992	0.244512	-0.163903	0.257862	0.0799009	0.0958466	-0.00743335	-0.0360972	0.332476	0.234153	-0.292375	0.173811	0.216156	1	-0.408789	0.155136	0.235152	-0.0274104	-0.0416858	-0.121878	0.204904	0.0756652	0.293674	-0.0142396	-0.214386	-0.110867	0.397053	-0.170633	-0.082675	0.0187614	-0.227988	0.509038	-0.10862	0.308167
CFLAR	0.298044	0.0526695	0.152003	-0.122375	-0.323078	-0.0353591	0.183858	-0.0597729	-0.0531818	-0.159859	0.184959	-0.248793	0.259916	0.118986	0.189019	0.0685028	0.0839622	0.245627	-0.0662506	0.0301504	0.574463	0.0979495	-0.17625	-0.408789	1	-0.0391875	0.219874	0.0856181	0.124515	0.549928	-0.161068	0.0316127	0.201693	0.182271	0.529717	0.0913229	0.0816688	0.362411	0.155674	0.0651953	0.418484	-0.575975	0.381978	0.345862
TP53	0.253289	0.135038	0.169563	0.216939	0.112736	0.210811	0.207606	0.286807	0.0505532	0.137484	0.0726152	0.0386319	0.0551328	0.16714	0.175268	0.0220036	0.03358	0.0405415	0.161234	0.202438	-0.0859632	0.047146	0.0356905	0.155136	-0.0391875	1	0.0742437	0.204912	0.0944065	0.0537212	0.0649512	0.0986462	0.0439911	0.133352	-0.0138892	0.0302984	0.195324	-0.0176581	0.0926036	0.0160355	0.0982572	0.0570163	0.162441	0.213807
BCL2L1	0.236453	-0.0918904	-0.0475978	0.0917427	0.285662	0.00208788	0.245375	0.250965	0.0723794	0.0407293	0.244104	0.036791	0.0162055	0.202863	0.0938661	0.156364	0.022113	0.251504	0.179625	0.332604	0.194861	0.243288	0.0680329	0.235152	0.219874	0.0742437	1	-0.202824	-0.0350769	0.159651	-0.00822986	0.110104	0.45473	0.0386037	0.191375	-0.0211402	0.412132	0.0981128	-0.0169021	-0.0166323	0.254371	-0.0154264	-0.0244194	0.191081
BCL2	0.245444	0.323205	0.487313	0.187825	-0.0216681	0.377113	0.100087	0.200074	0.066307	0.175608	-0.130002	0.111024	0.0511145	0.229095	0.272159	-0.0586921	0.191928	-0.0551845	0.0323843	-0.0519527	-0.0303869	0.0828413	-0.0714457	-0.0274104	0.0856181	0.204912	-0.202824	1	0.270103	0.0490227	0.162692	0.234179	-0.120182	0.375192	0.0810468	0.12673	0.0816957	-0.0511366	0.201039	0.0739633	0.0169181	0.0187665	0.289826	0.160878
MAPK8	0.271669	0.401951	0.37639	0.18517	0.0382415	0.328931	0.224244	0.260506	0.15471	0.168426	0.248356	0.254559	0.281134	0.190968	0.379116	0.149865	0.123644	0.108476	0.1979	-0.0212141	-0.0187879	0.0584931	0.150086	-0.0416858	0.124515	0.0944065	-0.0350769	0.270103	1	0.123905	0.012494	0.256184	-0.0125811	0.326093	0.0867371	0.219738	0.164834	-0.0837239	0.384026	0.0359073	0.299234	-0.0287534	0.28654	0.199411
CASP8	0.296063	0.157724	0.103924	-0.0106753	-0.108316	0.111494	0.296347	0.125188	0.0861763	0.0432104	0.40246	-0.00737102	0.321414	0.194577	0.247548	0.0883045	-0.0400955	0.21322	0.116572	-0.0340088	0.220682	-0.0469134	0.120607	-0.121878	0.549928	0.0537212	0.159651	0.0490227	0.123905	1	-0.0813285	0.10099	0.119117	0.185192	0.271618	0.121258	0.153441	0.0620831	0.299901	0.112865	0.345972	-0.20725	0.267815	0.243898
MYC	0.00146692	0.260044	0.199199	0.242551	0.284489	0.389927	0.183448	0.220246	0.409212	0.350638	0.0109153	0.26619	-0.0731244	0.231135	0.12971	-0.129061	0.175908	-0.0895014	0.116496	-0.142366	-0.279391	-0.159025	0.100424	0.204904	-0.161068	0.0649512	-0.00822986	0.162692	0.012494	-0.0813285	1	0.323587	-0.144491	0.166861	0.0262925	0.240539	0.261003	-0.0405246	0.199667	0.283363	-0.0521086	0.391141	0.0572916	-0.122664
MAPK1	0.352059	0.47181	0.410169	0.22051	0.0822676	0.54068	0.439	0.387576	0.326364	0.305699	0.127676	0.290711	0.0427642	0.375245	0.460422	-0.0259042	0.276884	0.0834795	0.259245	-0.0708985	-0.093889	-0.00263414	0.0885209	0.0756652	0.0316127	0.0986462	0.110104	0.234179	0.256184	0.10099	0.323587	1	0.077582	0.442816	0.0101837	0.323767	0.31042	-0.0229308	0.363246	0.375889	0.300767	0.0926105	0.292764	0.131643
MAPK3	0.259361	-0.0559654	-0.0571785	0.162575	0.214744	-0.0175896	0.248554	0.177156	-0.179665	-0.0422802	0.140134	-0.0543361	-0.0970842	0.258953	0.0877621	0.315162	0.139163	0.30554	0.189951	0.454224	0.312728	0.316439	0.0584596	0.293674	0.201693	0.0439911	0.45473	-0.120182	-0.0125811	0.119117	-0.144491	0.077582	1	0.103378	0.0433181	-0.063015	0.398671	0.250158	-0.0627595	-0.106084	0.23092	-0.066416	0.072953	0.359498
UVRAG	0.39658	0.369691	0.408155	0.196585	0.0250365	0.461065	0.278557	0.367085	0.117852	0.24716	0.0558566	0.244229	0.123238	0.302854	0.375248	0.0864357	0.290841	0.129808	0.189622	0.0143686	0.0477811	0.0993749	-0.0126449	-0.0142396	0.182271	0.133352	0.0386037	0.375192	0.326093	0.185192	0.166861	0.442816	0.103378	1	0.159998	0.281762	0.345284	0.0303523	0.329501	0.201623	0.235225	-0.0439967	0.336803	0.169162
FAS	0.075874	-0.0233344	0.110536	-0.260861	-0.16141	0.0021202	0.00411257	-0.0208527	0.128994	0.093597	0.0671622	0.0983637	0.274974	-0.0949785	-0.00289012	0.191288	0.039047	0.312868	-0.075359	0.0709894	0.417861	-0.0182674	0.00272731	-0.214386	0.529717	-0.0138892	0.191375	0.0810468	0.0867371	0.271618	0.0262925	0.0101837	0.0433181	0.159998	1	0.294545	0.0634813	0.174725	0.0506534	0.141801	0.171902	-0.302455	-0.00488105	-0.0210407
RB1	0.0676716	0.290011	0.358775	-0.0395225	-0.037038	0.302451	0.177192	0.138539	0.28762	0.26218	0.0718051	0.345793	0.215743	0.0140355	0.0693221	0.131256	0.185003	0.213028	-0.0684125	-0.02881	-0.0258776	-0.122266	0.0489796	-0.110867	0.0913229	0.0302984	-0.0211402	0.12673	0.219738	0.121258	0.240539	0.323767	-0.063015	0.281762	0.294545	1	0.0940636	0.060127	0.197232	0.231617	0.219867	-0.0183797	0.0739694	-0.121426
RELA	0.486306	0.1628	0.107747	0.452901	0.444479	0.29422	0.405454	0.529483	0.211211	0.145002	0.243687	0.111488	-0.0923073	0.523219	0.373849	-0.0119646	0.150689	0.121922	0.36748	0.262563	-0.021979	0.196348	0.123194	0.397053	0.0816688	0.195324	0.412132	0.0816957	0.164834	0.153441	0.261003	0.31042	0.398671	0.345284	0.0634813	0.0940636	1	-0.00556413	0.217876	0.257202	0.268541	0.200566	0.212094	0.411491
FOS	0.101712	-0.0954024	0.0323337	-0.0888503	-0.14259	-0.106929	0.0619975	-0.111137	-0.105191	-0.193712	-0.0217727	-0.205953	0.0212601	0.00344323	-0.0800689	0.093424	0.196708	0.21506	-0.184105	0.169626	0.364882	0.104696	-0.227823	-0.170633	0.362411	-0.0176581	0.0981128	-0.0511366	-0.0837239	0.0620831	-0.0405246	-0.0229308	0.250158	0.0303523	0.174725	0.060127	-0.00556413	1	-0.127019	-0.0414652	0.21305	-0.37434	0.104621	0.176867
RPS6KB1	0.33661	0.499113	0.34879	0.251858	0.0396157	0.460365	0.468193	0.24019	0.334221	0.226306	0.327148	0.201599	0.321834	0.469485	0.452885	-0.0895575	0.0355493	-0.0616933	0.298237	-0.241897	-0.0903633	-0.0494742	0.213097	-0.082675	0.155674	0.0926036	-0.0169021	0.201039	0.384026	0.299901	0.199667	0.363246	-0.0627595	0.329501	0.0506534	0.197232	0.217876	-0.127019	1	0.256616	0.358249	0.10672	0.355293	0.191602
EGFR	0.234075	0.229704	0.159217	0.180565	-0.0186484	0.394508	0.218027	0.207072	0.317398	0.149253	0.0524665	0.13864	0.0360379	0.253954	0.329159	-0.250184	0.0464708	-0.123751	0.312501	-0.281588	-0.100624	-0.113133	-0.00721252	0.0187614	0.0651953	0.0160355	-0.0166323	0.0739633	0.0359073	0.112865	0.283363	0.375889	-0.106084	0.201623	0.141801	0.231617	0.257202	-0.0414652	0.256616	1	0.105637	0.069286	0.203063	0.126933
RAB5A	0.387014	0.299089	0.274126	0.0669516	-0.0829733	0.18013	0.412093	0.225678	0.140162	-0.0412961	0.23948	0.00500176	0.300991	0.242633	0.313278	0.0963454	0.209278	0.325391	0.136404	0.13044	0.271933	0.031019	0.0662709	-0.227988	0.418484	0.0982572	0.254371	0.0169181	0.299234	0.345972	-0.0521086	0.300767	0.23092	0.235225	0.171902	0.219867	0.268541	0.21305	0.358249	0.105637	1	-0.31236	0.323915	0.261916
EIF4EBP1	-0.14071	0.0952687	-0.0905831	0.322206	0.428002	0.226624	-0.00609225	0.183541	0.248195	0.33327	0.0202835	0.317227	-0.220394	0.105241	0.0486763	-0.120075	-0.0937009	-0.22012	0.220527	-0.110242	-0.507746	-0.0802411	0.289671	0.509038	-0.575975	0.0570163	-0.0154264	0.0187665	-0.0287534	-0.20725	0.391141	0.0926105	-0.066416	-0.0439967	-0.302455	-0.0183797	0.200566	-0.37434	0.10672	0.069286	-0.31236	1	-0.224077	-0.169698
TSC1	0.46232	0.347092	0.421495	0.406185	-0.0995827	0.402556	0.35939	0.299761	0.0217595	0.0547567	0.240866	-0.0789146	0.204449	0.414193	0.468288	-0.123789	0.243409	-0.0501165	0.229686	-0.11186	0.0529303	0.134091	-0.116597	-0.10862	0.381978	0.162441	-0.0244194	0.289826	0.28654	0.267815	0.0572916	0.292764	0.072953	0.336803	-0.00488105	0.0739694	0.212094	0.104621	0.355293	0.203063	0.323915	-0.224077	1	0.482055
TSC2	0.54081	0.083951	0.134082	0.464368	0.0916907	0.198069	0.415215	0.239958	-0.0530754	-0.147528	0.293055	-0.225435	-0.000730759	0.548262	0.496384	-0.0842261	0.0397958	-0.0500575	0.336735	0.0593067	0.130554	0.259195	-0.126382	0.308167	0.345862	0.213807	0.191081	0.160878	0.199411	0.243898	-0.122664	0.131643	0.359498	0.169162	-0.0210407	-0.121426	0.411491	0.176867	0.191602	0.126933	0.261916	-0.169698	0.482055	1

## Sheet: C
The changes of ATcluster, gene cluster, ATscore and ATscoregroup in the merger cohort
ID	Source from	ATcluster	genecluster	ATscore	ATscoregroup
TCGA-43-3394	TCGA	A	A	-16.2075	Low
TCGA-37-4135	TCGA	B	A	-9.45481	Low
TCGA-33-AASL	TCGA	B	A	-10.8136	Low
TCGA-63-A5MB	TCGA	A	A	-17.3812	Low
TCGA-60-2697	TCGA	C	B	9.77694	Low
TCGA-34-5241	TCGA	B	A	-13.0318	Low
TCGA-77-8156	TCGA	A	A	-24.0041	Low
TCGA-21-A5DI	TCGA	A	A	-17.8088	Low
TCGA-91-A4BD	TCGA	B	B	49.2906	High
TCGA-78-7149	TCGA	B	B	41.5858	High
TCGA-78-7535	TCGA	B	B	29.8164	High
TCGA-05-4249	TCGA	C	B	26.6202	High
TCGA-64-1679	TCGA	A	C	7.01377	Low
TCGA-69-7760	TCGA	B	C	26.3178	High
TCGA-05-4405	TCGA	C	B	26.0187	High
TCGA-55-6987	TCGA	B	C	7.07746	Low
TCGA-92-8065	TCGA	A	A	3.70327	Low
TCGA-63-A5MP	TCGA	A	A	-19.3617	Low
TCGA-39-5024	TCGA	A	A	-7.85006	Low
TCGA-63-A5MM	TCGA	A	A	-15.6578	Low
TCGA-34-2608	TCGA	B	C	4.88245	Low
TCGA-52-7811	TCGA	A	A	-10.5912	Low
TCGA-94-8035	TCGA	A	A	-20.8465	Low
TCGA-43-7657	TCGA	B	A	-13.4406	Low
TCGA-85-8276	TCGA	A	A	-17.43	Low
TCGA-43-A56U	TCGA	B	C	6.53931	Low
TCGA-77-7138	TCGA	B	A	-21.3612	Low
TCGA-39-5021	TCGA	A	A	-25.5675	Low
TCGA-85-7844	TCGA	B	A	-20.7983	Low
TCGA-39-5034	TCGA	A	C	-3.10229	Low
TCGA-63-A5MI	TCGA	A	A	-17.0596	Low
TCGA-22-1005	TCGA	B	B	21.9844	High
TCGA-21-1083	TCGA	A	A	-22.1086	Low
TCGA-43-5670	TCGA	A	A	-14.7162	Low
TCGA-85-8072	TCGA	A	C	-15.0976	Low
TCGA-60-2726	TCGA	B	A	-13.0917	Low
TCGA-43-8115	TCGA	C	C	-20.361	Low
TCGA-98-A53D	TCGA	C	B	26.2562	High
TCGA-22-5473	TCGA	A	A	-18.9799	Low
TCGA-43-6771	TCGA	A	A	-5.17303	Low
TCGA-85-A4PA	TCGA	C	C	-12.3948	Low
TCGA-63-7020	TCGA	A	A	-8.17912	Low
TCGA-22-5491	TCGA	A	A	-20.2369	Low
TCGA-51-4080	TCGA	A	A	-24.0714	Low
TCGA-77-8145	TCGA	A	A	-9.68857	Low
TCGA-85-7710	TCGA	A	A	-20.7081	Low
TCGA-60-2706	TCGA	A	C	-18.6083	Low
TCGA-56-A4ZK	TCGA	A	A	-22.1152	Low
TCGA-43-8116	TCGA	A	A	-23.2109	Low
TCGA-92-7341	TCGA	A	A	-27.2853	Low
TCGA-NC-A5HE	TCGA	B	A	-18.2967	Low
TCGA-18-4083	TCGA	A	A	-23.0527	Low
TCGA-85-7697	TCGA	A	A	-16.455	Low
TCGA-56-A4BX	TCGA	A	A	-11.0428	Low
TCGA-43-7656	TCGA	A	C	-25.3897	Low
TCGA-63-A5MJ	TCGA	A	A	-26.3762	Low
TCGA-18-3414	TCGA	A	A	-16.829	Low
TCGA-66-2788	TCGA	A	A	-14.8104	Low
TCGA-37-3789	TCGA	A	A	-25.4216	Low
TCGA-33-4533	TCGA	C	A	-16.8825	Low
TCGA-85-8580	TCGA	A	A	-18.9021	Low
TCGA-85-8049	TCGA	A	A	-8.0508	Low
TCGA-85-8479	TCGA	A	A	-10.3169	Low
TCGA-77-7463	TCGA	A	A	-20.2686	Low
TCGA-96-8169	TCGA	A	A	-1.23797	Low
TCGA-NC-A5HF	TCGA	A	A	-4.92985	Low
TCGA-77-8153	TCGA	A	A	-28.8709	Low
TCGA-94-A4VJ	TCGA	A	A	-10.473	Low
TCGA-77-7140	TCGA	A	A	-20.6413	Low
TCGA-66-2790	TCGA	B	C	-17.0215	Low
TCGA-77-8150	TCGA	A	A	-22.0328	Low
TCGA-43-6770	TCGA	A	A	-22.1941	Low
TCGA-33-4583	TCGA	A	A	-26.4809	Low
TCGA-66-2773	TCGA	A	A	-20.4043	Low
TCGA-NC-A5HO	TCGA	A	A	-10.6641	Low
TCGA-33-4566	TCGA	B	A	-22.4716	Low
TCGA-56-8504	TCGA	A	A	-27.2961	Low
TCGA-63-A5MG	TCGA	A	A	6.87274	Low
TCGA-77-8138	TCGA	A	A	-7.80697	Low
TCGA-90-7766	TCGA	A	A	-16.8789	Low
TCGA-39-5011	TCGA	A	C	-7.99878	Low
TCGA-34-5234	TCGA	B	C	12.4011	Low
TCGA-33-AASD	TCGA	A	A	-17.7921	Low
TCGA-85-8287	TCGA	C	C	-9.57184	Low
TCGA-85-A4JC	TCGA	A	A	-4.85638	Low
TCGA-56-A49D	TCGA	A	C	-8.77144	Low
TCGA-56-8308	TCGA	A	A	-9.64771	Low
TCGA-66-2727	TCGA	A	A	-24.0801	Low
TCGA-85-7843	TCGA	A	A	-25.3033	Low
TCGA-22-4601	TCGA	A	A	-9.36216	Low
TCGA-56-A4BY	TCGA	A	A	-17.0081	Low
TCGA-NK-A5D1	TCGA	B	C	-17.6109	Low
TCGA-56-8503	TCGA	A	A	-14.2962	Low
TCGA-56-7579	TCGA	A	A	-17.1843	Low
TCGA-58-A46M	TCGA	A	A	-34.2845	Low
TCGA-96-7544	TCGA	A	A	-14.6496	Low
TCGA-58-A46L	TCGA	A	A	-24.9766	Low
TCGA-77-8008	TCGA	A	A	-0.685824	Low
TCGA-94-8490	TCGA	A	A	-19.2963	Low
TCGA-58-8388	TCGA	C	C	-12.8963	Low
TCGA-56-7580	TCGA	A	A	-15.7461	Low
TCGA-J1-A4AH	TCGA	A	A	-18.3072	Low
TCGA-85-8052	TCGA	A	A	-18.9814	Low
TCGA-60-2725	TCGA	C	C	-13.4652	Low
TCGA-85-8070	TCGA	A	A	-15.5385	Low
TCGA-22-5477	TCGA	A	A	-26.8059	Low
TCGA-85-A513	TCGA	B	B	28.562	High
TCGA-60-2716	TCGA	A	A	2.85729	Low
TCGA-63-7023	TCGA	A	A	-32.2012	Low
TCGA-66-2778	TCGA	B	A	-4.0024	Low
TCGA-21-1075	TCGA	A	A	-22.8386	Low
TCGA-66-2737	TCGA	A	A	-15.3114	Low
TCGA-85-A53L	TCGA	A	A	-12.6815	Low
TCGA-58-8391	TCGA	A	A	-17.9339	Low
TCGA-56-7222	TCGA	A	A	-20.3947	Low
TCGA-66-2753	TCGA	A	A	-16.9527	Low
TCGA-33-AASJ	TCGA	A	A	-27.4202	Low
TCGA-63-A5MR	TCGA	A	A	-18.5455	Low
TCGA-60-2721	TCGA	A	A	-10.7355	Low
TCGA-78-8655	TCGA	C	B	20.829	High
TCGA-MP-A4TF	TCGA	A	C	-1.50611	Low
TCGA-55-8203	TCGA	B	B	16.2785	High
TCGA-91-6848	TCGA	A	C	-29.5595	Low
TCGA-86-8073	TCGA	C	B	11.2095	Low
TCGA-56-8082	TCGA	A	A	-16.064	Low
TCGA-77-8136	TCGA	A	A	-26.3875	Low
TCGA-98-8022	TCGA	C	C	5.20798	Low
TCGA-85-7698	TCGA	A	A	-25.4941	Low
TCGA-60-2704	TCGA	C	C	-5.85487	Low
TCGA-22-5474	TCGA	A	A	-18.5581	Low
TCGA-85-A4CL	TCGA	B	A	-9.13434	Low
TCGA-85-A4CN	TCGA	A	A	-25.3428	Low
TCGA-58-A46J	TCGA	A	A	-13.9368	Low
TCGA-21-1082	TCGA	A	A	-11.6932	Low
TCGA-85-A512	TCGA	A	A	-19.5877	Low
TCGA-85-6561	TCGA	A	A	-17.5493	Low
TCGA-37-A5EM	TCGA	A	A	-28.1922	Low
TCGA-77-8146	TCGA	A	C	-1.38944	Low
TCGA-NK-A5CT	TCGA	B	A	-10.0932	Low
TCGA-92-8063	TCGA	A	A	-24.226	Low
TCGA-MF-A522	TCGA	A	A	-24.0633	Low
TCGA-58-A46K	TCGA	A	A	-25.376	Low
TCGA-64-5775	TCGA	A	A	-17.988	Low
TCGA-44-7659	TCGA	C	B	43.4307	High
TCGA-55-A4DG	TCGA	C	B	39.6506	High
TCGA-55-6985	TCGA	B	B	15.2347	Low
TCGA-38-4629	TCGA	B	C	-4.84095	Low
TCGA-78-7147	TCGA	B	B	11.8866	Low
TCGA-55-8092	TCGA	B	C	10.2553	Low
TCGA-86-A456	TCGA	C	B	34.1635	High
TCGA-05-5429	TCGA	B	C	9.41856	Low
TCGA-55-A48X	TCGA	C	B	20.4164	High
TCGA-86-8673	TCGA	B	C	12.3786	Low
TCGA-86-8674	TCGA	B	B	30.6205	High
TCGA-49-6744	TCGA	C	B	22.4734	High
TCGA-44-5643	TCGA	A	A	-25.3395	Low
TCGA-05-4382	TCGA	B	C	9.7373	Low
TCGA-49-AARQ	TCGA	B	C	18.9531	High
TCGA-55-8094	TCGA	B	C	16.9578	High
TCGA-MP-A4TC	TCGA	B	C	2.74461	Low
TCGA-49-AAR0	TCGA	B	B	19.1243	High
TCGA-05-4427	TCGA	C	C	0.821013	Low
TCGA-75-6214	TCGA	A	A	-1.18078	Low
TCGA-69-7763	TCGA	C	B	34.1183	High
TCGA-86-8076	TCGA	C	B	28.2206	High
TCGA-44-4112	TCGA	C	B	17.8968	High
TCGA-69-7765	TCGA	C	B	21.0705	High
TCGA-55-7281	TCGA	C	B	28.6866	High
TCGA-50-6597	TCGA	B	B	37.3042	High
TCGA-73-4677	TCGA	C	B	41.9413	High
TCGA-05-4434	TCGA	B	C	-1.75943	Low
TCGA-MP-A4SW	TCGA	B	B	25.7962	High
TCGA-55-6972	TCGA	B	B	42.0321	High
TCGA-78-7633	TCGA	C	B	40.2244	High
TCGA-44-2659	TCGA	B	B	35.7172	High
TCGA-97-A4M0	TCGA	C	B	30.7211	High
TCGA-50-5068	TCGA	B	B	20.3907	High
TCGA-86-A4P8	TCGA	C	B	39.4256	High
TCGA-86-A4D0	TCGA	A	C	-4.0348	Low
TCGA-55-8085	TCGA	B	C	7.82162	Low
TCGA-50-5935	TCGA	C	B	35.3509	High
TCGA-53-7813	TCGA	B	C	23.915	High
TCGA-73-4662	TCGA	C	B	27.0864	High
TCGA-62-8399	TCGA	C	B	10.8781	Low
TCGA-44-7671	TCGA	C	B	31.5978	High
TCGA-97-7552	TCGA	C	B	23.2325	High
TCGA-44-6145	TCGA	C	C	3.34935	Low
TCGA-44-7670	TCGA	A	C	-8.36729	Low
TCGA-49-AARO	TCGA	B	B	16.7939	High
TCGA-44-2657	TCGA	B	B	24.4057	High
TCGA-55-8204	TCGA	A	A	-0.249811	Low
TCGA-64-1676	TCGA	B	C	15.7937	High
TCGA-91-8496	TCGA	B	B	47.4311	High
TCGA-35-3615	TCGA	B	B	40.0151	High
TCGA-55-8096	TCGA	B	B	24.0889	High
TCGA-67-6215	TCGA	B	B	26.6182	High
TCGA-MP-A4SY	TCGA	C	C	11.8421	Low
TCGA-73-4676	TCGA	C	C	2.95997	Low
TCGA-86-8075	TCGA	C	C	3.97613	Low
TCGA-78-8660	TCGA	C	C	0.167558	Low
TCGA-91-6840	TCGA	B	C	4.89774	Low
TCGA-44-2665	TCGA	C	B	16.267	High
TCGA-44-6775	TCGA	C	B	10.219	Low
TCGA-75-7025	TCGA	C	B	43.0203	High
TCGA-44-A479	TCGA	B	C	8.39043	Low
TCGA-44-3917	TCGA	B	C	14.207	Low
TCGA-56-8304	TCGA	A	A	-13.8243	Low
TCGA-58-8387	TCGA	A	A	-20.0763	Low
TCGA-56-8305	TCGA	A	A	-16.2848	Low
TCGA-77-8131	TCGA	A	C	-6.22589	Low
TCGA-85-8353	TCGA	A	A	-13.8893	Low
TCGA-37-A5EN	TCGA	A	A	-18.2866	Low
TCGA-60-2719	TCGA	A	A	-24.4893	Low
TCGA-52-7810	TCGA	A	A	-12.9138	Low
TCGA-85-8355	TCGA	A	C	-16.0763	Low
TCGA-77-8143	TCGA	A	A	-22.0178	Low
TCGA-22-5489	TCGA	B	C	-13.4038	Low
TCGA-21-1080	TCGA	A	A	-19.3932	Low
TCGA-33-4532	TCGA	A	A	-18.8712	Low
TCGA-O2-A5IB	TCGA	A	A	-25.8988	Low
TCGA-43-2576	TCGA	B	C	9.87091	Low
TCGA-34-8456	TCGA	A	A	-13.5074	Low
TCGA-60-2698	TCGA	A	C	-16.3917	Low
TCGA-33-4586	TCGA	A	A	-21.6457	Low
TCGA-18-3412	TCGA	A	A	-18.0604	Low
TCGA-O2-A52Q	TCGA	B	C	-17.2329	Low
TCGA-21-1077	TCGA	A	A	-13.0554	Low
TCGA-18-3416	TCGA	A	A	-33.8497	Low
TCGA-98-A539	TCGA	A	A	-12.3527	Low
TCGA-50-6590	TCGA	A	A	-22.0713	Low
TCGA-69-8255	TCGA	B	C	-8.29852	Low
TCGA-73-7498	TCGA	C	B	44.1417	High
TCGA-78-7148	TCGA	B	B	14.7987	Low
TCGA-95-A4VN	TCGA	C	C	-0.662857	Low
TCGA-78-7152	TCGA	A	B	24.5687	High
TCGA-MP-A4TD	TCGA	C	B	26.9647	High
TCGA-55-7914	TCGA	B	B	20.0201	High
TCGA-44-A47A	TCGA	C	B	16.3157	High
TCGA-97-A4M3	TCGA	C	B	38.0492	High
TCGA-67-3773	TCGA	B	B	42.0094	High
TCGA-50-6593	TCGA	B	B	14.8813	Low
TCGA-73-4659	TCGA	C	B	14.092	Low
TCGA-38-4630	TCGA	A	C	-19.8805	Low
TCGA-78-7540	TCGA	B	B	35.1836	High
TCGA-J2-A4AD	TCGA	B	C	14.7913	Low
TCGA-44-6778	TCGA	C	B	-0.0712902	Low
TCGA-50-6592	TCGA	A	C	-17.401	Low
TCGA-95-8494	TCGA	C	C	-0.700828	Low
TCGA-44-2656	TCGA	C	B	17.4515	High
TCGA-50-5055	TCGA	C	B	14.2626	Low
TCGA-75-5147	TCGA	B	C	1.17798	Low
TCGA-05-4250	TCGA	C	C	-9.22173	Low
TCGA-4B-A93V	TCGA	B	C	19.5325	High
TCGA-86-7713	TCGA	C	B	8.67069	Low
TCGA-33-4589	TCGA	B	A	-9.89868	Low
TCGA-56-7730	TCGA	A	A	-15.2072	Low
TCGA-18-5592	TCGA	A	A	-24.7756	Low
TCGA-18-3406	TCGA	B	A	5.18745	Low
TCGA-22-5471	TCGA	A	A	-23.7742	Low
TCGA-37-4130	TCGA	B	C	-4.09374	Low
TCGA-22-5485	TCGA	A	A	-21.6452	Low
TCGA-NC-A5HL	TCGA	A	A	-20.6412	Low
TCGA-56-8307	TCGA	A	A	-19.5249	Low
TCGA-56-8629	TCGA	A	A	-9.79296	Low
TCGA-NK-A5CR	TCGA	A	A	-17.924	Low
TCGA-34-2600	TCGA	C	A	-5.81487	Low
TCGA-34-5240	TCGA	B	A	-18.0887	Low
TCGA-43-6773	TCGA	B	C	1.47673	Low
TCGA-66-2794	TCGA	A	A	-28.3576	Low
TCGA-33-AASI	TCGA	A	A	-11.4875	Low
TCGA-43-7658	TCGA	A	C	-30.4986	Low
TCGA-39-5036	TCGA	B	A	-15.1055	Low
TCGA-37-3792	TCGA	C	C	-23.8317	Low
TCGA-22-4604	TCGA	A	A	-17.6702	Low
TCGA-21-5787	TCGA	A	C	-16.7238	Low
TCGA-O2-A52V	TCGA	A	A	-21.0304	Low
TCGA-77-8007	TCGA	A	C	-15.524	Low
TCGA-98-A53J	TCGA	A	A	-2.42061	Low
TCGA-85-A4QR	TCGA	A	A	-12.5101	Low
TCGA-90-A4EE	TCGA	A	C	-21.9632	Low
TCGA-66-2767	TCGA	B	C	-8.95783	Low
TCGA-60-2712	TCGA	C	C	-2.44836	Low
TCGA-66-2768	TCGA	A	A	-25.6767	Low
TCGA-33-4538	TCGA	A	A	-26.8317	Low
TCGA-18-4086	TCGA	B	A	-23.004	Low
TCGA-66-2744	TCGA	B	C	-15.068	Low
TCGA-60-2713	TCGA	B	A	-20.4299	Low
TCGA-60-2708	TCGA	A	A	-11.2304	Low
TCGA-37-5819	TCGA	B	C	-7.74607	Low
TCGA-NK-A5CX	TCGA	A	A	-5.05226	Low
TCGA-85-8582	TCGA	A	A	-18.2148	Low
TCGA-85-8352	TCGA	B	A	-13.6347	Low
TCGA-66-2795	TCGA	A	A	-16.6438	Low
TCGA-22-4607	TCGA	A	A	-9.07765	Low
TCGA-62-A46V	TCGA	C	B	28.3724	High
TCGA-55-A48Y	TCGA	B	C	14.6117	Low
TCGA-71-6725	TCGA	B	B	33.3005	High
TCGA-55-6642	TCGA	B	C	19.5567	High
TCGA-62-A472	TCGA	B	B	10.7401	Low
TCGA-MP-A4SV	TCGA	C	C	0.425975	Low
TCGA-49-AARN	TCGA	C	B	23.5678	High
TCGA-50-5072	TCGA	B	C	-12.4599	Low
TCGA-55-5899	TCGA	A	C	-8.97488	Low
TCGA-97-A4LX	TCGA	C	B	11.1474	Low
TCGA-L9-A444	TCGA	B	B	24.433	High
TCGA-55-8615	TCGA	B	B	28.0644	High
TCGA-50-7109	TCGA	C	C	12.0913	Low
TCGA-91-7771	TCGA	C	B	24.1607	High
TCGA-97-A4M1	TCGA	C	B	48.5049	High
TCGA-44-5644	TCGA	A	C	8.15937	Low
TCGA-78-7536	TCGA	C	C	-13.0204	Low
TCGA-MP-A4TI	TCGA	C	C	-10.8914	Low
TCGA-05-4403	TCGA	C	B	28.3945	High
TCGA-44-2666	TCGA	C	B	34.5667	High
TCGA-99-7458	TCGA	C	B	23.8334	High
TCGA-64-5778	TCGA	B	B	14.8098	Low
TCGA-78-7145	TCGA	C	B	7.41434	Low
TCGA-NJ-A4YP	TCGA	C	C	11.2427	Low
TCGA-55-7283	TCGA	C	B	23.8831	High
TCGA-55-8208	TCGA	B	B	7.27476	Low
TCGA-55-8302	TCGA	B	C	6.77088	Low
TCGA-05-4384	TCGA	C	B	36.1811	High
TCGA-55-8511	TCGA	B	C	2.73457	Low
TCGA-62-8397	TCGA	B	B	54.3776	High
TCGA-91-6830	TCGA	C	B	10.7406	Low
TCGA-44-3398	TCGA	B	B	22.8336	High
TCGA-55-7913	TCGA	A	C	1.94779	Low
TCGA-55-1592	TCGA	C	B	18.2479	High
TCGA-56-A4BW	TCGA	B	A	-7.1696	Low
TCGA-21-1079	TCGA	A	A	-17.1345	Low
TCGA-22-1011	TCGA	B	A	-5.71456	Low
TCGA-77-8128	TCGA	A	A	-23.7275	Low
TCGA-77-8148	TCGA	A	A	-26.4671	Low
TCGA-34-A5IX	TCGA	A	A	-9.67145	Low
TCGA-77-7141	TCGA	A	A	-17.3401	Low
TCGA-21-5782	TCGA	A	A	-9.9496	Low
TCGA-94-A5I6	TCGA	A	A	-25.3182	Low
TCGA-34-2596	TCGA	A	A	-23.3829	Low
TCGA-46-3765	TCGA	A	A	-14.7421	Low
TCGA-22-5478	TCGA	A	C	-9.43314	Low
TCGA-94-7943	TCGA	A	C	-9.60224	Low
TCGA-34-8455	TCGA	A	A	-9.21619	Low
TCGA-22-A5C4	TCGA	A	A	-11.337	Low
TCGA-34-8454	TCGA	A	C	-18.9364	Low
TCGA-39-5039	TCGA	B	C	8.00471	Low
TCGA-22-1012	TCGA	A	A	-25.5759	Low
TCGA-94-7033	TCGA	A	A	-2.30405	Low
TCGA-78-7537	TCGA	B	B	46.1876	High
TCGA-78-7166	TCGA	B	C	23.1343	High
TCGA-55-7995	TCGA	B	C	-8.06028	Low
TCGA-85-7696	TCGA	A	A	-15.2489	Low
TCGA-58-8390	TCGA	A	A	-23.0006	Low
TCGA-68-8251	TCGA	A	A	-24.7671	Low
TCGA-NC-A5HR	TCGA	A	A	-16.4997	Low
TCGA-85-A511	TCGA	A	A	-22.5454	Low
TCGA-92-8064	TCGA	A	A	-25.4756	Low
TCGA-33-AAS8	TCGA	A	A	-16.082	Low
TCGA-33-A4WN	TCGA	A	A	-19.2464	Low
TCGA-NC-A5HQ	TCGA	A	A	-11.4162	Low
TCGA-39-5040	TCGA	A	C	-15.824	Low
TCGA-98-A53H	TCGA	C	B	10.5715	Low
TCGA-56-8309	TCGA	B	C	-2.79421	Low
TCGA-21-1078	TCGA	A	A	13.5939	Low
TCGA-37-A5EL	TCGA	A	A	-18.8293	Low
TCGA-85-A510	TCGA	C	C	-16.6059	Low
TCGA-22-5479	TCGA	A	A	-20.4606	Low
TCGA-66-2783	TCGA	A	A	-16.5774	Low
TCGA-60-2711	TCGA	A	A	-22.0022	Low
TCGA-22-5472	TCGA	A	C	1.20856	Low
TCGA-L3-A524	TCGA	A	A	-22.9298	Low
TCGA-90-7769	TCGA	A	A	-18.5156	Low
TCGA-18-3409	TCGA	C	C	-0.100242	Low
TCGA-98-A53I	TCGA	B	A	-20.3387	Low
TCGA-60-2710	TCGA	A	A	-20.3256	Low
TCGA-56-7731	TCGA	A	C	9.88389	Low
TCGA-66-2757	TCGA	A	C	-24.2798	Low
TCGA-63-A5MW	TCGA	B	A	-12.4591	Low
TCGA-18-3408	TCGA	B	A	-7.95035	Low
TCGA-63-A5MN	TCGA	B	C	6.35708	Low
TCGA-85-A4JB	TCGA	A	A	-19.1609	Low
TCGA-60-2715	TCGA	C	C	4.27752	Low
TCGA-56-6545	TCGA	A	C	-10.8527	Low
TCGA-34-5928	TCGA	A	A	-13.1395	Low
TCGA-56-A62T	TCGA	A	A	-22.8064	Low
TCGA-63-A5M9	TCGA	A	A	-26.2655	Low
TCGA-18-3407	TCGA	A	A	-4.80438	Low
TCGA-56-7223	TCGA	A	A	-18.8959	Low
TCGA-98-8020	TCGA	A	A	-19.1051	Low
TCGA-98-A53A	TCGA	A	A	-27.8754	Low
TCGA-66-2800	TCGA	A	A	-15.3551	Low
TCGA-85-6798	TCGA	A	A	-18.7828	Low
TCGA-98-7454	TCGA	B	C	-7.31563	Low
TCGA-56-A5DR	TCGA	A	A	-23.869	Low
TCGA-34-5239	TCGA	A	A	-17.3908	Low
TCGA-66-2777	TCGA	A	A	-15.4941	Low
TCGA-66-2780	TCGA	A	A	-13.2499	Low
TCGA-66-2791	TCGA	B	A	-21.0853	Low
TCGA-63-A5MS	TCGA	B	C	1.5384	Low
TCGA-85-8664	TCGA	A	A	-21.5292	Low
TCGA-43-A475	TCGA	A	C	-23.4557	Low
TCGA-46-6026	TCGA	A	A	-14.17	Low
TCGA-58-8393	TCGA	A	C	-18.0067	Low
TCGA-62-8395	TCGA	C	B	35.991	High
TCGA-55-7727	TCGA	B	B	13.7554	Low
TCGA-49-4494	TCGA	B	C	9.8352	Low
TCGA-49-4501	TCGA	C	B	31.2825	High
TCGA-91-6847	TCGA	A	A	-11.8144	Low
TCGA-86-A4JF	TCGA	C	B	9.43456	Low
TCGA-73-4675	TCGA	B	B	30.6693	High
TCGA-44-2668	TCGA	C	C	-9.7762	Low
TCGA-38-4628	TCGA	B	B	23.2643	High
TCGA-O1-A52J	TCGA	C	B	40.7786	High
TCGA-05-4396	TCGA	C	B	25.2757	High
TCGA-44-7660	TCGA	A	A	-7.40794	Low
TCGA-86-8279	TCGA	B	B	20.6531	High
TCGA-97-7937	TCGA	B	B	23.7086	High
TCGA-05-5420	TCGA	B	C	8.51676	Low
TCGA-78-7542	TCGA	A	A	-15.1971	Low
TCGA-67-3771	TCGA	A	C	2.6604	Low
TCGA-38-7271	TCGA	C	B	22.9556	High
TCGA-78-7163	TCGA	B	B	37.9882	High
TCGA-73-4658	TCGA	C	B	17.8626	High
TCGA-78-7160	TCGA	C	B	7.01161	Low
TCGA-49-6743	TCGA	B	C	-8.30623	Low
TCGA-05-4425	TCGA	C	B	14.1549	Low
TCGA-78-7143	TCGA	C	B	9.34698	Low
TCGA-55-8087	TCGA	C	B	43.4307	High
TCGA-55-6986	TCGA	C	B	24.4172	High
TCGA-46-3766	TCGA	B	B	13.1141	Low
TCGA-NC-A5HP	TCGA	A	A	-11.1166	Low
TCGA-96-A4JL	TCGA	A	C	-19.5634	Low
TCGA-18-3419	TCGA	A	A	-19.0208	Low
TCGA-46-6025	TCGA	A	A	-13.1709	Low
TCGA-58-A46N	TCGA	A	A	-24.5101	Low
TCGA-68-8250	TCGA	A	C	-9.65242	Low
TCGA-NC-A5HJ	TCGA	C	B	-1.45533	Low
TCGA-56-8083	TCGA	A	C	-15.5906	Low
TCGA-52-7622	TCGA	A	C	-10.4621	Low
TCGA-51-6867	TCGA	A	A	-22.6635	Low
TCGA-60-2723	TCGA	A	A	-20.9083	Low
TCGA-85-8071	TCGA	A	A	-26.9363	Low
TCGA-77-7142	TCGA	A	C	-12.6022	Low
TCGA-77-A5G6	TCGA	A	A	-20.4919	Low
TCGA-85-8354	TCGA	A	A	-22.0667	Low
TCGA-85-A5B5	TCGA	A	A	-13.4616	Low
TCGA-33-A5GW	TCGA	B	A	1.21104	Low
TCGA-68-7756	TCGA	A	A	-9.88306	Low
TCGA-56-7823	TCGA	A	A	-31.2259	Low
TCGA-22-5482	TCGA	A	A	-18.2775	Low
TCGA-56-7582	TCGA	A	A	-22.6741	Low
TCGA-78-7220	TCGA	A	C	-12.6164	Low
TCGA-L9-A8F4	TCGA	B	C	1.37057	Low
TCGA-35-5375	TCGA	B	C	-3.40856	Low
TCGA-50-5939	TCGA	A	C	-0.746599	Low
TCGA-55-8510	TCGA	B	B	19.9952	High
TCGA-38-6178	TCGA	B	B	16.3424	High
TCGA-MN-A4N4	TCGA	B	C	16.5481	High
TCGA-44-7662	TCGA	B	C	-5.64229	Low
TCGA-MP-A4T4	TCGA	C	C	5.66007	Low
TCGA-55-8206	TCGA	C	B	37.2855	High
TCGA-86-8585	TCGA	B	C	2.35487	Low
TCGA-95-7562	TCGA	A	C	-5.80358	Low
TCGA-05-4426	TCGA	B	B	18.1861	High
TCGA-99-8025	TCGA	B	C	20.8247	High
TCGA-44-7672	TCGA	B	C	12.132	Low
TCGA-NJ-A4YG	TCGA	C	B	35.0126	High
TCGA-44-8117	TCGA	B	B	20.7012	High
TCGA-62-A46O	TCGA	B	A	-7.53235	Low
TCGA-93-A4JO	TCGA	C	B	16.427	High
TCGA-67-3774	TCGA	C	B	31.1986	High
TCGA-86-8358	TCGA	A	C	-23.1419	Low
TCGA-62-8394	TCGA	B	C	2.80755	Low
TCGA-MP-A4T6	TCGA	B	B	35.2059	High
TCGA-55-8514	TCGA	B	B	44.1257	High
TCGA-44-6147	TCGA	C	B	29.3878	High
TCGA-64-1681	TCGA	C	B	34.8885	High
TCGA-44-A47B	TCGA	C	B	22.6833	High
TCGA-L4-A4E6	TCGA	C	B	42.0911	High
TCGA-49-AARR	TCGA	C	B	39.7726	High
TCGA-49-4507	TCGA	B	A	-4.66663	Low
TCGA-75-7027	TCGA	B	C	-8.42826	Low
TCGA-38-4625	TCGA	A	C	-15.2011	Low
TCGA-44-8120	TCGA	C	B	23.2037	High
TCGA-44-6776	TCGA	C	B	47.2597	High
TCGA-62-8402	TCGA	A	C	-6.10604	Low
TCGA-75-5125	TCGA	C	C	-10.4282	Low
TCGA-64-1678	TCGA	B	C	5.66477	Low
TCGA-95-7567	TCGA	B	C	10.0304	Low
TCGA-99-AA5R	TCGA	C	B	36.4402	High
TCGA-97-8174	TCGA	C	B	40.813	High
TCGA-55-8089	TCGA	B	C	-9.52785	Low
TCGA-69-A59K	TCGA	C	C	9.93828	Low
TCGA-55-6978	TCGA	C	C	-17.5455	Low
TCGA-78-7153	TCGA	B	B	32.5332	High
TCGA-05-5715	TCGA	B	B	20.5279	High
TCGA-69-8254	TCGA	C	B	36.5508	High
TCGA-J2-A4AE	TCGA	C	B	33.5291	High
TCGA-78-7150	TCGA	A	A	-11.8904	Low
TCGA-J2-8194	TCGA	C	B	30.1724	High
TCGA-55-6712	TCGA	B	C	4.86714	Low
TCGA-55-7815	TCGA	B	B	15.8326	High
TCGA-50-5049	TCGA	C	B	6.39158	Low
TCGA-49-4510	TCGA	B	B	49.5808	High
TCGA-73-4666	TCGA	B	C	-19.0548	Low
TCGA-MP-A5C7	TCGA	C	B	40.289	High
TCGA-55-7994	TCGA	C	C	-6.10211	Low
TCGA-95-7039	TCGA	C	B	13.5802	Low
TCGA-78-7156	TCGA	C	B	48.0548	High
TCGA-55-8299	TCGA	B	B	5.42458	Low
TCGA-44-7661	TCGA	C	C	-10.2491	Low
TCGA-21-1071	TCGA	A	A	-23.176	Low
TCGA-77-7139	TCGA	A	A	-23.2812	Low
TCGA-66-2786	TCGA	A	C	-12.1484	Low
TCGA-66-2755	TCGA	C	A	-27.5333	Low
TCGA-58-8392	TCGA	A	A	-20.4917	Low
TCGA-NC-A5HK	TCGA	B	A	-16.8628	Low
TCGA-22-1000	TCGA	B	C	7.90696	Low
TCGA-56-8201	TCGA	A	A	-25.7096	Low
TCGA-NC-A5HT	TCGA	A	A	-5.84986	Low
TCGA-NC-A5HG	TCGA	A	A	-18.3106	Low
TCGA-05-5428	TCGA	B	C	11.9648	Low
TCGA-55-7724	TCGA	B	B	12.3548	Low
TCGA-97-7938	TCGA	C	B	38.6256	High
TCGA-75-6206	TCGA	C	B	42.7361	High
TCGA-05-4418	TCGA	B	C	0.625755	Low
TCGA-44-2661	TCGA	C	B	31.3949	High
TCGA-80-5608	TCGA	C	B	23.4928	High
TCGA-55-6984	TCGA	B	C	18.4306	High
TCGA-99-8032	TCGA	B	C	18.6221	High
TCGA-55-8512	TCGA	C	B	45.963	High
TCGA-97-A4M2	TCGA	C	B	40.4527	High
TCGA-50-6673	TCGA	C	B	20.1562	High
TCGA-67-3772	TCGA	B	B	34.4546	High
TCGA-86-7954	TCGA	C	B	2.13941	Low
TCGA-L9-A743	TCGA	C	B	13.0809	Low
TCGA-05-4433	TCGA	C	B	14.7276	Low
TCGA-91-A4BC	TCGA	B	C	7.81207	Low
TCGA-91-6829	TCGA	C	C	2.19643	Low
TCGA-44-6779	TCGA	A	C	-11.4137	Low
TCGA-05-4432	TCGA	B	C	8.12338	Low
TCGA-05-4398	TCGA	C	C	-1.88573	Low
TCGA-L4-A4E5	TCGA	B	C	11.6323	Low
TCGA-53-7624	TCGA	C	A	-26.8548	Low
TCGA-55-6968	TCGA	B	C	-19.0075	Low
TCGA-93-A4JP	TCGA	C	B	22.7179	High
TCGA-44-2655	TCGA	C	B	33.9989	High
TCGA-55-1594	TCGA	A	C	-3.84294	Low
TCGA-50-5941	TCGA	C	B	5.14855	Low
TCGA-49-6767	TCGA	B	C	-13.6494	Low
TCGA-78-7539	TCGA	C	B	28.4417	High
TCGA-55-7726	TCGA	B	A	-10.0871	Low
TCGA-78-7162	TCGA	C	B	34.8961	High
TCGA-55-6979	TCGA	B	C	3.49467	Low
TCGA-86-8669	TCGA	C	B	25.9689	High
TCGA-44-3918	TCGA	C	B	15.7355	High
TCGA-75-6212	TCGA	B	B	34.9907	High
TCGA-44-5645	TCGA	C	B	35.2988	High
TCGA-44-3396	TCGA	C	C	4.61132	Low
TCGA-50-8457	TCGA	C	B	41.8593	High
TCGA-49-AARE	TCGA	B	C	9.57601	Low
TCGA-49-4487	TCGA	B	C	-0.327003	Low
TCGA-44-6774	TCGA	C	C	12.3556	Low
TCGA-L9-A5IP	TCGA	A	A	-7.38793	Low
TCGA-69-8253	TCGA	C	B	36.2628	High
TCGA-L9-A7SV	TCGA	C	C	20.5347	High
TCGA-86-A4P7	TCGA	C	B	26.2151	High
TCGA-55-7574	TCGA	C	B	16.6874	High
TCGA-55-8620	TCGA	A	C	-9.70516	Low
TCGA-90-6837	TCGA	A	A	-6.84398	Low
TCGA-85-A50M	TCGA	C	A	-3.39604	Low
TCGA-77-A5G8	TCGA	A	A	-8.5211	Low
TCGA-22-5480	TCGA	A	C	-18.1925	Low
TCGA-43-A56V	TCGA	A	A	-14.4209	Low
TCGA-56-7822	TCGA	A	A	4.32942	Low
TCGA-68-7755	TCGA	A	A	-25.5737	Low
TCGA-21-1070	TCGA	A	A	-17.104	Low
TCGA-52-7812	TCGA	B	C	-18.9372	Low
TCGA-39-5028	TCGA	A	A	3.38802	Low
TCGA-56-8628	TCGA	C	C	2.26902	Low
TCGA-22-4591	TCGA	A	A	-16.4494	Low
TCGA-LA-A7SW	TCGA	A	A	-30.4293	Low
TCGA-98-8021	TCGA	A	A	-6.19853	Low
TCGA-85-8277	TCGA	A	A	-26.3648	Low
TCGA-22-5481	TCGA	A	C	-21.8052	Low
TCGA-33-4582	TCGA	A	A	-15.6013	Low
TCGA-77-7335	TCGA	B	A	-5.06652	Low
TCGA-22-4593	TCGA	A	A	-24.3252	Low
TCGA-22-1016	TCGA	C	C	-0.621786	Low
TCGA-56-8622	TCGA	A	A	15.1562	Low
TCGA-77-8130	TCGA	B	A	0.942075	Low
TCGA-63-7022	TCGA	B	C	6.40812	Low
TCGA-66-2770	TCGA	A	A	-16.3917	Low
TCGA-21-1076	TCGA	C	C	-10.5434	Low
TCGA-77-7338	TCGA	A	A	-11.4781	Low
TCGA-66-2759	TCGA	A	A	-29.4613	Low
TCGA-66-2756	TCGA	C	C	-8.40275	Low
TCGA-56-A4ZJ	TCGA	C	B	13.3818	Low
TCGA-34-5929	TCGA	A	A	-22.5607	Low
TCGA-85-A50Z	TCGA	A	A	-2.77703	Low
TCGA-77-8144	TCGA	A	A	-31.7097	Low
TCGA-33-4587	TCGA	A	A	-25.7493	Low
TCGA-33-6737	TCGA	A	A	-5.90998	Low
TCGA-18-3417	TCGA	B	A	-6.7423	Low
TCGA-37-3783	TCGA	B	A	-19.6584	Low
TCGA-56-1622	TCGA	A	A	-16.5894	Low
TCGA-39-5035	TCGA	A	A	-12.3941	Low
TCGA-XC-AA0X	TCGA	A	A	-4.30157	Low
TCGA-22-0940	TCGA	B	C	-19.159	Low
TCGA-66-2758	TCGA	A	A	-20.4661	Low
TCGA-77-A5G7	TCGA	A	A	-16.6553	Low
TCGA-66-2742	TCGA	A	A	-12.2372	Low
TCGA-77-6842	TCGA	C	C	-23.3713	Low
TCGA-77-A5GH	TCGA	C	C	-16.8106	Low
TCGA-22-1002	TCGA	A	C	3.81916	Low
TCGA-21-1072	TCGA	A	A	-27.5615	Low
TCGA-77-8140	TCGA	A	A	-7.09183	Low
TCGA-77-8154	TCGA	A	A	-13.9809	Low
TCGA-56-7221	TCGA	A	A	-10.1725	Low
TCGA-60-2709	TCGA	B	C	-6.37657	Low
TCGA-22-0944	TCGA	A	A	-18.5426	Low
TCGA-34-5236	TCGA	A	A	-20.4624	Low
TCGA-60-2722	TCGA	A	A	-23.9947	Low
TCGA-60-2696	TCGA	A	A	-13.6355	Low
TCGA-34-7107	TCGA	A	A	-22.0184	Low
TCGA-85-7699	TCGA	A	A	-34.8278	Low
TCGA-56-8625	TCGA	C	C	-17.3416	Low
TCGA-66-2789	TCGA	B	C	-4.71456	Low
TCGA-50-5066	TCGA	C	C	-2.13909	Low
TCGA-97-7554	TCGA	C	B	20.0952	High
TCGA-78-7167	TCGA	C	B	48.2231	High
TCGA-50-6595	TCGA	A	C	-17.1634	Low
TCGA-64-1677	TCGA	B	C	6.14093	Low
TCGA-97-A4M6	TCGA	B	B	24.4417	High
TCGA-97-8171	TCGA	B	B	34.2578	High
TCGA-MP-A4T7	TCGA	C	B	17.7766	High
TCGA-49-4514	TCGA	B	C	18.0346	High
TCGA-50-5946	TCGA	B	C	-0.890373	Low
TCGA-55-8621	TCGA	C	B	27.7558	High
TCGA-55-8614	TCGA	A	C	4.66464	Low
TCGA-71-8520	TCGA	C	B	15.8775	High
TCGA-69-7978	TCGA	C	C	0.0609749	Low
TCGA-L9-A443	TCGA	C	B	33.0237	High
TCGA-55-7573	TCGA	C	B	33.6636	High
TCGA-78-7154	TCGA	A	C	-7.78879	Low
TCGA-S2-AA1A	TCGA	C	B	34.4419	High
TCGA-05-5423	TCGA	C	B	33.618	High
TCGA-50-6591	TCGA	B	C	-16.2675	Low
TCGA-MP-A4TE	TCGA	A	C	25.6279	High
TCGA-55-6543	TCGA	B	B	32.2023	High
TCGA-49-AAR3	TCGA	B	C	-6.42769	Low
TCGA-38-4632	TCGA	B	C	-0.547296	Low
TCGA-62-A46S	TCGA	B	B	42.0944	High
TCGA-99-8033	TCGA	B	C	-5.10943	Low
TCGA-55-6980	TCGA	C	B	29.8505	High
TCGA-05-4244	TCGA	C	B	17.0307	High
TCGA-91-8497	TCGA	C	B	40.3716	High
TCGA-64-1680	TCGA	C	B	38.3	High
TCGA-86-7953	TCGA	C	C	-8.29234	Low
TCGA-55-8616	TCGA	C	B	28.7038	High
TCGA-86-8055	TCGA	B	C	5.33387	Low
TCGA-73-4668	TCGA	B	C	15.3103	Low
TCGA-55-6982	TCGA	B	B	11.542	Low
TCGA-67-6217	TCGA	C	B	41.3353	High
TCGA-49-4512	TCGA	B	B	37.5121	High
TCGA-64-5774	TCGA	C	C	3.50044	Low
TCGA-97-8177	TCGA	C	B	30.0669	High
TCGA-78-8640	TCGA	A	C	1.54436	Low
TCGA-95-7947	TCGA	B	C	-3.01866	Low
TCGA-44-6777	TCGA	C	B	20.2479	High
TCGA-55-7816	TCGA	C	B	23.5283	High
TCGA-49-AAR4	TCGA	B	C	10.2443	Low
TCGA-55-7907	TCGA	B	C	14.856	Low
TCGA-86-8359	TCGA	C	B	19.6741	High
TCGA-50-5051	TCGA	B	B	25.1168	High
TCGA-05-4402	TCGA	B	B	14.3911	Low
TCGA-NJ-A7XG	TCGA	B	B	46.0939	High
TCGA-49-4488	TCGA	B	B	14.0511	Low
TCGA-64-5815	TCGA	C	B	13.0444	Low
TCGA-86-8056	TCGA	C	B	27.5019	High
TCGA-70-6723	TCGA	A	A	-28.6155	Low
TCGA-66-2734	TCGA	A	A	-14.9441	Low
TCGA-66-2781	TCGA	B	A	-14.1307	Low
TCGA-58-8386	TCGA	A	C	-4.93703	Low
TCGA-34-5927	TCGA	A	A	-22.0343	Low
TCGA-85-6560	TCGA	A	C	-29.0733	Low
TCGA-22-5483	TCGA	A	A	-26.6041	Low
TCGA-77-8133	TCGA	C	A	-27.1325	Low
TCGA-85-8350	TCGA	C	A	-6.4694	Low
TCGA-77-7337	TCGA	A	A	-24.9494	Low
TCGA-39-5037	TCGA	A	A	-18.9636	Low
TCGA-22-1017	TCGA	A	C	2.97272	Low
TCGA-22-5492	TCGA	C	C	-14.3849	Low
TCGA-O2-A52N	TCGA	A	A	-12.6986	Low
TCGA-18-5595	TCGA	A	A	-28.9717	Low
TCGA-66-2763	TCGA	A	A	-11.7415	Low
TCGA-22-4595	TCGA	A	A	-19.8255	Low
TCGA-21-5783	TCGA	A	A	-27.1634	Low
TCGA-43-3920	TCGA	B	A	-12.9895	Low
TCGA-51-4079	TCGA	A	A	-17.4954	Low
TCGA-21-5784	TCGA	A	C	10.5989	Low
TCGA-LA-A446	TCGA	A	A	-19.5341	Low
TCGA-34-5232	TCGA	A	A	-15.8112	Low
TCGA-56-A5DS	TCGA	A	A	-5.83524	Low
TCGA-37-4129	TCGA	C	C	37.0642	High
TCGA-77-8009	TCGA	A	A	-32.685	Low
TCGA-O2-A52S	TCGA	A	A	-39.3859	Low
TCGA-NC-A5HD	TCGA	A	A	-20.5637	Low
TCGA-37-4133	TCGA	B	A	-10.0008	Low
TCGA-66-2765	TCGA	A	A	-16.8466	Low
TCGA-43-A474	TCGA	A	A	-23.9629	Low
TCGA-66-2792	TCGA	A	A	-32.4078	Low
TCGA-46-3768	TCGA	A	A	-26.8493	Low
TCGA-22-4613	TCGA	A	A	-24.4272	Low
TCGA-43-6143	TCGA	A	A	-28.0873	Low
TCGA-39-5029	TCGA	A	A	-12.8621	Low
TCGA-43-2578	TCGA	A	C	-11.5546	Low
TCGA-98-8023	TCGA	B	A	-15.4884	Low
TCGA-NC-A5HN	TCGA	A	A	-24.712	Low
TCGA-56-5897	TCGA	A	A	-13.239	Low
TCGA-33-AASB	TCGA	A	A	-3.24285	Low
TCGA-98-A538	TCGA	A	A	-27.7146	Low
TCGA-18-3410	TCGA	A	A	-27.3263	Low
TCGA-66-2782	TCGA	A	A	-13.405	Low
TCGA-39-5022	TCGA	B	C	-4.54982	Low
TCGA-96-8170	TCGA	B	C	-1.44969	Low
TCGA-43-6647	TCGA	A	A	-5.27628	Low
TCGA-39-5027	TCGA	A	A	-9.02226	Low
TCGA-85-8351	TCGA	A	A	-15.5466	Low
TCGA-56-5898	TCGA	A	A	0.236556	Low
TCGA-21-5786	TCGA	A	A	-18.7079	Low
TCGA-33-4547	TCGA	A	A	-8.46632	Low
TCGA-60-2695	TCGA	C	C	-23.3048	Low
TCGA-90-7964	TCGA	B	C	1.52067	Low
TCGA-66-2785	TCGA	B	C	-9.14441	Low
TCGA-18-3415	TCGA	A	A	-19.5282	Low
TCGA-85-8666	TCGA	A	A	-34.3425	Low
TCGA-63-A5MV	TCGA	B	A	-5.54464	Low
TCGA-77-A5GF	TCGA	A	A	-21.7277	Low
TCGA-77-6845	TCGA	A	A	-15.9918	Low
TCGA-43-8118	TCGA	A	A	-18.2787	Low
TCGA-66-2769	TCGA	A	C	-14.1154	Low
TCGA-94-8491	TCGA	A	A	-8.55623	Low
TCGA-60-2703	TCGA	A	A	-21.8409	Low
TCGA-37-4141	TCGA	C	C	-15.9066	Low
TCGA-39-5016	TCGA	A	A	-26.2893	Low
TCGA-46-3767	TCGA	A	C	-1.77423	Low
TCGA-85-8584	TCGA	B	C	-8.76113	Low
TCGA-18-4721	TCGA	A	A	-23.4317	Low
TCGA-43-2581	TCGA	B	C	3.53944	Low
TCGA-60-2720	TCGA	B	A	0.381948	Low
TCGA-63-A5MT	TCGA	B	A	-14.0941	Low
TCGA-51-4081	TCGA	A	A	-21.5285	Low
TCGA-92-7340	TCGA	B	A	-11.4937	Low
TCGA-77-8139	TCGA	A	A	-23.5001	Low
TCGA-60-2707	TCGA	A	A	-3.9221	Low
TCGA-90-A4ED	TCGA	B	A	1.67918	Low
TCGA-22-4605	TCGA	A	A	1.23763	Low
TCGA-52-7809	TCGA	C	C	-18.7456	Low
TCGA-96-7545	TCGA	A	C	-3.7705	Low
TCGA-66-2787	TCGA	A	A	-28.552	Low
TCGA-77-A5G1	TCGA	B	A	-6.78216	Low
TCGA-77-A5GA	TCGA	A	A	-10.1735	Low
TCGA-94-7557	TCGA	A	A	-23.1572	Low
TCGA-L3-A4E7	TCGA	A	A	0.12124	Low
TCGA-63-6202	TCGA	B	C	-8.93513	Low
TCGA-77-7465	TCGA	B	A	-22.3816	Low
TCGA-90-7767	TCGA	C	A	-30.9062	Low
TCGA-78-7146	TCGA	B	C	-18.028	Low
TCGA-91-8499	TCGA	A	C	-20.7475	Low
TCGA-55-6970	TCGA	C	B	8.83392	Low
TCGA-05-4420	TCGA	B	C	6.17553	Low
TCGA-86-7701	TCGA	B	C	0.00969771	Low
TCGA-NJ-A55R	TCGA	B	B	28.1927	High
TCGA-05-4397	TCGA	B	C	-16.9146	Low
TCGA-53-7626	TCGA	C	B	19.9347	High
TCGA-95-7944	TCGA	B	C	-4.56961	Low
TCGA-73-A9RS	TCGA	B	C	-1.83413	Low
TCGA-44-7667	TCGA	A	C	-18.031	Low
TCGA-55-8301	TCGA	B	B	7.5943	Low
TCGA-05-4415	TCGA	A	C	-22.9362	Low
TCGA-91-6835	TCGA	C	B	0.636026	Low
TCGA-55-7725	TCGA	B	B	33.7479	High
TCGA-55-8506	TCGA	B	B	19.7223	High
TCGA-50-5931	TCGA	A	A	-17.9733	Low
TCGA-55-A494	TCGA	B	C	20.8497	High
TCGA-50-5930	TCGA	B	C	17.6363	High
TCGA-38-4627	TCGA	C	B	19.0251	High
TCGA-67-4679	TCGA	C	B	47.6681	High
TCGA-55-7903	TCGA	B	B	11.862	Low
TCGA-39-5019	TCGA	A	A	-17.887	Low
TCGA-77-6844	TCGA	A	A	-15.7671	Low
TCGA-70-6722	TCGA	A	A	-17.6803	Low
TCGA-39-5030	TCGA	B	C	-10.6967	Low
TCGA-56-8626	TCGA	A	C	6.13274	Low
TCGA-21-1081	TCGA	A	A	-18.3522	Low
TCGA-18-3421	TCGA	A	A	-11.5259	Low
TCGA-77-A5FZ	TCGA	C	B	16.7663	High
TCGA-85-8288	TCGA	A	A	-20.8557	Low
TCGA-63-A5MH	TCGA	B	A	-20.6977	Low
TCGA-NC-A5HH	TCGA	A	A	-26.8057	Low
TCGA-85-8481	TCGA	B	A	-9.05431	Low
TCGA-66-2754	TCGA	A	C	-22.2649	Low
TCGA-18-3411	TCGA	A	A	-21.0972	Low
TCGA-77-6843	TCGA	A	A	-11.9845	Low
TCGA-39-5031	TCGA	A	A	-12.0984	Low
TCGA-66-2766	TCGA	B	A	-19.082	Low
TCGA-63-A5MY	TCGA	A	A	-16.5251	Low
TCGA-98-A53B	TCGA	A	C	-7.951	Low
TCGA-90-A59Q	TCGA	B	A	-2.68682	Low
TCGA-60-2724	TCGA	A	A	-17.6069	Low
TCGA-68-7757	TCGA	A	A	7.15984	Low
TCGA-NK-A7XE	TCGA	B	A	-7.64453	Low
TCGA-46-3769	TCGA	A	A	-14.9059	Low
TCGA-22-4596	TCGA	C	B	9.72307	Low
TCGA-78-7159	TCGA	B	C	10.8388	Low
TCGA-55-6971	TCGA	B	B	14.084	Low
TCGA-50-5933	TCGA	C	C	-7.72169	Low
TCGA-95-A4VK	TCGA	C	B	19.8003	High
TCGA-05-4410	TCGA	C	B	21.0699	High
TCGA-44-A47G	TCGA	C	B	18.7934	High
TCGA-78-7155	TCGA	B	C	-23.9926	Low
TCGA-49-4505	TCGA	B	B	32.0421	High
TCGA-97-8552	TCGA	C	B	47.2581	High
TCGA-73-4670	TCGA	A	A	-6.13517	Low
TCGA-55-A493	TCGA	B	C	-18.2407	Low
TCGA-69-7973	TCGA	A	C	3.33187	Low
TCGA-50-5932	TCGA	C	B	29.0686	High
TCGA-05-4430	TCGA	C	B	18.068	High
TCGA-49-4486	TCGA	B	B	52.6667	High
TCGA-78-8662	TCGA	C	C	9.67042	Low
TCGA-MP-A4TA	TCGA	A	C	-6.07428	Low
TCGA-55-7284	TCGA	C	B	29.4408	High
TCGA-69-7764	TCGA	C	B	33.2572	High
TCGA-44-A4SU	TCGA	B	B	31.1029	High
TCGA-49-4506	TCGA	B	A	3.27028	Low
TCGA-78-7161	TCGA	C	B	37.9977	High
TCGA-49-AAQV	TCGA	B	C	13.9962	Low
TCGA-62-A46P	TCGA	B	B	41.89	High
TCGA-49-6761	TCGA	C	C	7.1886	Low
TCGA-44-3919	TCGA	C	B	15.5861	Low
TCGA-69-7980	TCGA	C	B	12.5042	Low
TCGA-93-7348	TCGA	C	B	33.9242	High
TCGA-86-8074	TCGA	C	C	2.12486	Low
TCGA-22-4609	TCGA	C	C	-5.95501	Low
TCGA-34-5231	TCGA	A	A	-27.3969	Low
TCGA-56-8623	TCGA	C	B	43.54	High
TCGA-98-A53C	TCGA	C	B	23.7198	High
TCGA-56-8624	TCGA	B	C	10.689	Low
TCGA-68-A59J	TCGA	A	A	-11.4003	Low
TCGA-85-7950	TCGA	A	A	-26.538	Low
TCGA-49-6745	TCGA	C	B	0.388035	Low
TCGA-38-4631	TCGA	B	A	-8.5373	Low
TCGA-38-4626	TCGA	C	B	33.8623	High
TCGA-55-7227	TCGA	B	B	22.2769	High
TCGA-55-A57B	TCGA	C	B	27.5528	High
TCGA-44-A4SS	TCGA	A	C	-0.658193	Low
TCGA-05-4424	TCGA	C	B	3.53294	Low
TCGA-MN-A4N5	TCGA	C	B	11.4236	Low
TCGA-99-8028	TCGA	B	B	22.3968	High
TCGA-75-5146	TCGA	C	B	32.6498	High
TCGA-55-1596	TCGA	B	C	-6.25012	Low
TCGA-55-7910	TCGA	B	C	12.0186	Low
TCGA-80-5611	TCGA	A	C	-9.30794	Low
TCGA-91-6828	TCGA	C	B	15.5629	Low
TCGA-91-6849	TCGA	C	B	41.2618	High
TCGA-MP-A4TH	TCGA	C	B	37.1359	High
TCGA-44-7669	TCGA	C	C	-17.2977	Low
TCGA-44-2662	TCGA	C	C	-3.15577	Low
TCGA-73-7499	TCGA	B	C	0.337531	Low
TCGA-55-8505	TCGA	B	C	3.74558	Low
TCGA-86-8671	TCGA	C	B	19.653	High
TCGA-95-7948	TCGA	A	B	25.2836	High
TCGA-95-7043	TCGA	A	C	15.4149	Low
TCGA-50-5044	TCGA	B	C	6.62952	Low
TCGA-J2-A4AG	TCGA	C	B	28.8626	High
TCGA-86-7955	TCGA	A	C	2.56594	Low
TCGA-78-7158	TCGA	A	B	26.0778	High
TCGA-05-5425	TCGA	B	C	1.82078	Low
TCGA-91-6831	TCGA	A	C	-10.7948	Low
TCGA-97-8175	TCGA	B	B	13.2903	Low
TCGA-86-8672	TCGA	B	C	-2.86862	Low
TCGA-50-6594	TCGA	B	C	-0.92289	Low
TCGA-86-7714	TCGA	B	B	35.5862	High
TCGA-86-6562	TCGA	C	B	16.7217	High
TCGA-55-8090	TCGA	C	B	20.4931	High
TCGA-55-7911	TCGA	C	B	3.47192	Low
TCGA-55-8507	TCGA	C	B	14.6724	Low
TCGA-93-8067	TCGA	A	C	6.37897	Low
TCGA-97-7553	TCGA	C	B	14.6403	Low
TCGA-55-8205	TCGA	C	C	-19.3201	Low
TCGA-05-4390	TCGA	A	C	6.7375	Low
TCGA-86-8668	TCGA	C	B	32.1539	High
TCGA-62-8398	TCGA	A	C	-3.21323	Low
TCGA-83-5908	TCGA	C	C	-26.1203	Low
TCGA-05-4422	TCGA	B	B	21.4423	High
TCGA-50-5045	TCGA	B	B	13.3852	Low
TCGA-91-6836	TCGA	B	C	-15.928	Low
TCGA-55-6975	TCGA	B	A	-12.565	Low
TCGA-55-A491	TCGA	B	C	17.7602	High
TCGA-93-7347	TCGA	B	B	26.7675	High
TCGA-MP-A4T9	TCGA	C	B	15.1961	Low
TCGA-49-AAR9	TCGA	B	A	-13.4327	Low
TCGA-55-8091	TCGA	B	B	21.1411	High
TCGA-97-7547	TCGA	C	B	37.2315	High
TCGA-05-4417	TCGA	C	B	16.7012	High
TCGA-62-A46R	TCGA	B	B	22.7102	High
TCGA-49-4490	TCGA	B	B	28.2904	High
TCGA-05-4395	TCGA	B	A	-5.69686	Low
TCGA-62-A46Y	TCGA	C	B	22.8917	High
TCGA-97-A4M7	TCGA	C	B	28.6725	High
TCGA-35-4123	TCGA	C	C	-5.56158	Low
TCGA-55-7576	TCGA	B	B	9.37695	Low
TCGA-64-5781	TCGA	B	A	-3.14922	Low
TCGA-L9-A50W	TCGA	B	B	37.6574	High
TCGA-97-A4M5	TCGA	C	B	28.1201	High
TCGA-35-4122	TCGA	B	C	1.2539	Low
TCGA-55-A48Z	TCGA	B	C	12.1646	Low
TCGA-86-6851	TCGA	B	B	10.7713	Low
TCGA-NJ-A4YF	TCGA	B	C	22.9755	High
TCGA-05-4389	TCGA	B	C	4.47381	Low
TCGA-NJ-A4YQ	TCGA	B	C	9.38656	Low
TCGA-55-6981	TCGA	B	B	17.1202	High
TCGA-MN-A4N1	TCGA	B	C	15.7607	High
TCGA-62-A471	TCGA	B	A	-7.61778	Low
TCGA-55-7570	TCGA	A	C	-18.1209	Low
TCGA-55-A4DF	TCGA	C	C	-12.4111	Low
TCGA-78-8648	TCGA	C	B	19.2708	High
TCGA-67-3770	TCGA	B	B	40.0482	High
TCGA-67-6216	TCGA	B	B	25.7082	High
TCGA-69-7974	TCGA	C	B	5.28128	Low
TCGA-86-8281	TCGA	C	B	38.0682	High
TCGA-86-8280	TCGA	C	B	23.8561	High
TCGA-MP-A4T8	TCGA	B	C	11.2682	Low
TCGA-55-A492	TCGA	B	B	52.7429	High
TCGA-J2-8192	TCGA	C	B	21.2262	High
TCGA-50-8460	TCGA	B	B	39.0433	High
TCGA-55-8097	TCGA	C	B	40.333	High
TCGA-55-A490	TCGA	B	C	17.0343	High
TCGA-86-7711	TCGA	B	C	-6.54246	Low
TCGA-MP-A4TK	TCGA	C	C	9.63616	Low
TCGA-50-5942	TCGA	C	B	48.2226	High
TCGA-44-8119	TCGA	C	C	0.730554	Low
TCGA-66-2793	TCGA	A	A	-17.4703	Low
TCGA-NC-A5HM	TCGA	A	A	-15.4963	Low
TCGA-63-A5ML	TCGA	A	A	-21.5804	Low
TCGA-77-A5GB	TCGA	A	A	-18.3911	Low
TCGA-33-6738	TCGA	B	A	-2.30403	Low
TCGA-68-A59I	TCGA	C	A	-2.75825	Low
TCGA-85-8048	TCGA	C	C	-8.32075	Low
TCGA-66-2771	TCGA	B	C	-9.00104	Low
TCGA-94-A5I4	TCGA	A	A	-19.4079	Low
TCGA-85-6175	TCGA	C	C	4.13952	Low
TCGA-22-4599	TCGA	B	A	-24.1966	Low
TCGA-77-A5G3	TCGA	A	A	-26.8326	Low
TCGA-43-5668	TCGA	C	C	-3.57993	Low
TCGA-63-7021	TCGA	B	A	-5.42841	Low
TCGA-37-4132	TCGA	A	C	-10.5176	Low
TCGA-85-A4QQ	TCGA	A	A	-11.2117	Low
TCGA-60-2714	TCGA	B	C	1.84522	Low
TCGA-96-A4JK	TCGA	A	A	-28.8836	Low
TCGA-22-4594	TCGA	B	C	7.48974	Low
TCGA-NC-A5HI	TCGA	A	A	-15.3782	Low
TCGA-O2-A52W	TCGA	A	A	-7.04315	Low
GSM1012828	GSE41271	A	C	-16.4248	Low
GSM1012829	GSE41271	A	A	-14.2946	Low
GSM1012830	GSE41271	A	C	-15.586	Low
GSM1012831	GSE41271	B	C	1.22118	Low
GSM1012832	GSE41271	B	B	14.8536	Low
GSM1012833	GSE41271	B	C	9.84442	Low
GSM1012834	GSE41271	A	B	18.8309	High
GSM1012835	GSE41271	B	C	0.943284	Low
GSM1012836	GSE41271	B	B	33.8564	High
GSM1012837	GSE41271	B	C	4.50059	Low
GSM1012838	GSE41271	A	C	-9.05802	Low
GSM1012839	GSE41271	C	B	19.175	High
GSM1012840	GSE41271	B	B	21.1176	High
GSM1012841	GSE41271	A	A	-19.6623	Low
GSM1012842	GSE41271	A	A	-19.8559	Low
GSM1012843	GSE41271	C	C	-0.564748	Low
GSM1012844	GSE41271	B	C	15.4324	Low
GSM1012845	GSE41271	B	C	9.44571	Low
GSM1012846	GSE41271	B	C	26.0824	High
GSM1012847	GSE41271	A	C	-13.6578	Low
GSM1012848	GSE41271	A	C	5.72888	Low
GSM1012849	GSE41271	A	A	-29.003	Low
GSM1012850	GSE41271	A	A	-20.7707	Low
GSM1012851	GSE41271	A	B	14.9027	Low
GSM1012852	GSE41271	B	B	11.4246	Low
GSM1012853	GSE41271	B	B	34.9989	High
GSM1012854	GSE41271	A	A	-20.7065	Low
GSM1012855	GSE41271	C	B	21.7472	High
GSM1012856	GSE41271	B	A	2.12491	Low
GSM1012857	GSE41271	A	A	-17.5647	Low
GSM1012858	GSE41271	B	C	-7.37026	Low
GSM1012859	GSE41271	A	C	-7.96418	Low
GSM1012860	GSE41271	A	C	1.31236	Low
GSM1012861	GSE41271	A	C	-9.30485	Low
GSM1012862	GSE41271	A	A	-22.5615	Low
GSM1012863	GSE41271	A	A	-29.4663	Low
GSM1012864	GSE41271	A	C	-13.9897	Low
GSM1012865	GSE41271	A	C	-6.809	Low
GSM1012866	GSE41271	A	A	-19.414	Low
GSM1012867	GSE41271	A	A	-25.3248	Low
GSM1012868	GSE41271	C	C	4.52837	Low
GSM1012869	GSE41271	C	B	27.7893	High
GSM1012870	GSE41271	B	A	-9.38646	Low
GSM1012871	GSE41271	A	A	-17.0368	Low
GSM1012872	GSE41271	A	C	-5.22552	Low
GSM1012873	GSE41271	C	B	35.9006	High
GSM1012874	GSE41271	A	A	-19.7139	Low
GSM1012875	GSE41271	C	B	30.691	High
GSM1012876	GSE41271	A	A	-22.0852	Low
GSM1012877	GSE41271	A	C	-17.2249	Low
GSM1012878	GSE41271	B	C	-11.0492	Low
GSM1012879	GSE41271	C	C	5.74127	Low
GSM1012880	GSE41271	A	C	-7.02713	Low
GSM1012881	GSE41271	A	A	-21.3957	Low
GSM1012882	GSE41271	A	A	-14.9437	Low
GSM1012883	GSE41271	A	A	-17.3787	Low
GSM1012884	GSE41271	B	A	-11.8669	Low
GSM1012885	GSE41271	B	C	14.7838	Low
GSM1012886	GSE41271	C	C	0.763014	Low
GSM1012887	GSE41271	A	A	-24.3546	Low
GSM1012888	GSE41271	C	B	23.0044	High
GSM1012889	GSE41271	B	A	-9.94466	Low
GSM1012890	GSE41271	B	C	-4.61993	Low
GSM1012891	GSE41271	B	B	15.062	Low
GSM1012892	GSE41271	A	A	-26.4917	Low
GSM1012893	GSE41271	B	C	-0.636531	Low
GSM1012894	GSE41271	B	B	14.0509	Low
GSM1012895	GSE41271	C	B	22.4675	High
GSM1012896	GSE41271	A	A	-19.444	Low
GSM1012897	GSE41271	C	B	29.0391	High
GSM1012898	GSE41271	B	A	-20.8853	Low
GSM1012899	GSE41271	A	A	-27.4886	Low
GSM1012900	GSE41271	C	C	8.3252	Low
GSM1012901	GSE41271	A	A	-8.50102	Low
GSM1012902	GSE41271	A	A	-18.2985	Low
GSM1012903	GSE41271	C	B	22.959	High
GSM1012904	GSE41271	B	A	-9.3635	Low
GSM1012905	GSE41271	A	A	-15.1223	Low
GSM1012906	GSE41271	B	B	15.1111	Low
GSM1012907	GSE41271	A	A	-17.7165	Low
GSM1012908	GSE41271	C	B	8.77227	Low
GSM1012909	GSE41271	B	C	4.62965	Low
GSM1012910	GSE41271	B	C	29.5184	High
GSM1012911	GSE41271	B	C	-2.56448	Low
GSM1012912	GSE41271	B	A	-16.844	Low
GSM1012913	GSE41271	B	C	-2.54554	Low
GSM1012914	GSE41271	A	A	-27.7031	Low
GSM1012915	GSE41271	C	A	-15.5427	Low
GSM1012916	GSE41271	B	C	-13.3755	Low
GSM1012917	GSE41271	C	C	0.717195	Low
GSM1012918	GSE41271	A	C	-9.50488	Low
GSM1012919	GSE41271	B	B	29.7418	High
GSM1012920	GSE41271	A	A	-22.8787	Low
GSM1012921	GSE41271	C	C	-4.01653	Low
GSM1012922	GSE41271	C	C	3.3778	Low
GSM1012923	GSE41271	A	A	-28.393	Low
GSM1012924	GSE41271	C	C	3.90315	Low
GSM1012925	GSE41271	C	B	21.4133	High
GSM1012926	GSE41271	A	A	-27.3953	Low
GSM1012927	GSE41271	B	C	11.8861	Low
GSM1012928	GSE41271	B	C	-5.57459	Low
GSM1012929	GSE41271	A	C	-10.4122	Low
GSM1012930	GSE41271	C	B	30.0642	High
GSM1012931	GSE41271	B	C	13.2427	Low
GSM1012932	GSE41271	B	B	18.5162	High
GSM1012933	GSE41271	B	B	22.3929	High
GSM1012934	GSE41271	C	C	-1.82343	Low
GSM1012935	GSE41271	B	B	28.7866	High
GSM1012936	GSE41271	B	B	31.0202	High
GSM1012937	GSE41271	C	B	26.1257	High
GSM1012938	GSE41271	C	C	1.78085	Low
GSM1012939	GSE41271	A	A	-26.7263	Low
GSM1012940	GSE41271	B	A	-17.4898	Low
GSM1012941	GSE41271	B	B	21.1683	High
GSM1012942	GSE41271	B	A	-23.6311	Low
GSM1012943	GSE41271	B	C	-12.4684	Low
GSM1012944	GSE41271	C	B	28.9888	High
GSM1012945	GSE41271	A	A	1.76074	Low
GSM1012946	GSE41271	C	B	20.6574	High
GSM1012947	GSE41271	B	A	1.90395	Low
GSM1012948	GSE41271	A	A	-5.51104	Low
GSM1012949	GSE41271	A	A	-28.65	Low
GSM1012950	GSE41271	A	C	-4.17952	Low
GSM1012951	GSE41271	C	B	19.3133	High
GSM1012952	GSE41271	C	B	19.2551	High
GSM1012953	GSE41271	A	A	-27.1777	Low
GSM1012954	GSE41271	C	C	5.26735	Low
GSM1012955	GSE41271	B	A	-17.6149	Low
GSM1012956	GSE41271	C	C	-2.50436	Low
GSM1012957	GSE41271	B	B	15.3031	Low
GSM1012958	GSE41271	A	A	-29.1854	Low
GSM1012959	GSE41271	B	C	-3.24587	Low
GSM1012960	GSE41271	B	B	25.8821	High
GSM1012961	GSE41271	B	C	-2.92017	Low
GSM1012962	GSE41271	A	A	-22.8898	Low
GSM1012963	GSE41271	C	B	20.0813	High
GSM1012964	GSE41271	B	B	36.6966	High
GSM1012965	GSE41271	B	A	-14.1398	Low
GSM1012966	GSE41271	C	B	16.6553	High
GSM1012967	GSE41271	B	B	24.3095	High
GSM1012968	GSE41271	C	B	14.2491	Low
GSM1012969	GSE41271	B	B	21.7532	High
GSM1012970	GSE41271	C	C	-1.05689	Low
GSM1012971	GSE41271	A	B	18.667	High
GSM1012972	GSE41271	B	C	1.49904	Low
GSM1012973	GSE41271	B	A	-10.09	Low
GSM1012974	GSE41271	C	B	9.97281	Low
GSM1012975	GSE41271	B	A	12.2583	Low
GSM1012976	GSE41271	B	C	-0.334674	Low
GSM1012977	GSE41271	A	A	-28.4667	Low
GSM1012978	GSE41271	B	C	-14.549	Low
GSM1012979	GSE41271	C	C	0.44912	Low
GSM1012980	GSE41271	B	A	-11.4433	Low
GSM1012981	GSE41271	A	C	7.91613	Low
GSM1012982	GSE41271	C	B	16.3504	High
GSM1012983	GSE41271	B	B	17.536	High
GSM1012984	GSE41271	C	C	9.93051	Low
GSM1012985	GSE41271	B	B	38.8624	High
GSM1012986	GSE41271	A	C	-16.4315	Low
GSM1012987	GSE41271	B	B	21.7941	High
GSM1012988	GSE41271	A	C	-4.22978	Low
GSM1012989	GSE41271	B	C	15.0266	Low
GSM1012990	GSE41271	B	B	17.792	High
GSM1012991	GSE41271	A	A	-13.3937	Low
GSM1012992	GSE41271	A	A	-18.2606	Low
GSM1012993	GSE41271	A	C	-13.3457	Low
GSM1012994	GSE41271	B	A	-18.9424	Low
GSM1012995	GSE41271	C	C	-0.0581943	Low
GSM1012996	GSE41271	C	C	10.7263	Low
GSM1012997	GSE41271	A	B	25.5999	High
GSM1012998	GSE41271	A	A	-25.3855	Low
GSM1012999	GSE41271	C	C	-2.32972	Low
GSM1013000	GSE41271	B	B	11.568	Low
GSM1013001	GSE41271	B	C	-9.64924	Low
GSM1013002	GSE41271	A	A	-20.1122	Low
GSM1013003	GSE41271	B	C	-13.3254	Low
GSM1013004	GSE41271	A	C	-14.9293	Low
GSM1013005	GSE41271	B	A	-5.51386	Low
GSM1013006	GSE41271	C	B	11.9126	Low
GSM1013007	GSE41271	C	B	30.3274	High
GSM1013008	GSE41271	B	C	-1.83838	Low
GSM1013009	GSE41271	B	C	3.67587	Low
GSM1013010	GSE41271	C	C	13.0089	Low
GSM1013011	GSE41271	B	B	23.2295	High
GSM1013012	GSE41271	C	B	35.4932	High
GSM1013013	GSE41271	B	C	19.9522	High
GSM1013014	GSE41271	B	C	4.63192	Low
GSM1013015	GSE41271	B	A	-15.3509	Low
GSM1013016	GSE41271	C	B	10.851	Low
GSM1013017	GSE41271	A	A	-18.985	Low
GSM1013018	GSE41271	C	B	30.5685	High
GSM1013019	GSE41271	B	B	20.5449	High
GSM1013020	GSE41271	A	C	4.55486	Low
GSM1013021	GSE41271	B	B	24.7058	High
GSM1013022	GSE41271	A	A	-24.4539	Low
GSM1013023	GSE41271	A	A	-19.1587	Low
GSM1013024	GSE41271	C	C	-14.0705	Low
GSM1013025	GSE41271	B	C	-5.17679	Low
GSM1013026	GSE41271	A	A	-10.2457	Low
GSM1013027	GSE41271	A	A	-26.8627	Low
GSM1013028	GSE41271	B	C	3.04583	Low
GSM1013029	GSE41271	B	A	-14.6589	Low
GSM1013030	GSE41271	B	A	-7.46215	Low
GSM1013031	GSE41271	C	B	16.4827	High
GSM1013032	GSE41271	A	A	-20.5169	Low
GSM1013033	GSE41271	B	B	28.3826	High
GSM1013034	GSE41271	A	A	-5.21392	Low
GSM1013035	GSE41271	B	B	21.1852	High
GSM1013036	GSE41271	A	A	-18.0771	Low
GSM1013037	GSE41271	A	A	-21.1287	Low
GSM1013038	GSE41271	C	B	29.9569	High
GSM1013039	GSE41271	A	A	-27.8969	Low
GSM1013040	GSE41271	A	A	-20.4646	Low
GSM1013041	GSE41271	A	C	2.3812	Low
GSM1013042	GSE41271	C	B	30.9995	High
GSM1013043	GSE41271	B	B	26.4614	High
GSM1013044	GSE41271	B	C	3.0849	Low
GSM1013045	GSE41271	B	B	19.4344	High
GSM1013046	GSE41271	A	A	-32.5969	Low
GSM1013047	GSE41271	C	C	12.0349	Low
GSM1013048	GSE41271	C	C	5.08986	Low
GSM1013049	GSE41271	C	B	27.0909	High
GSM1013050	GSE41271	A	A	-15.8534	Low
GSM1013051	GSE41271	A	A	-29.2402	Low
GSM1013052	GSE41271	A	A	-2.46729	Low
GSM1013053	GSE41271	C	B	22.7937	High
GSM1013054	GSE41271	A	A	-12.5409	Low
GSM1013055	GSE41271	C	C	22.0357	High
GSM1013056	GSE41271	B	B	30.6518	High
GSM1013057	GSE41271	A	C	1.11446	Low
GSM1013058	GSE41271	B	C	-12.9489	Low
GSM1013059	GSE41271	C	B	8.86071	Low
GSM1013060	GSE41271	B	C	5.74754	Low
GSM1013061	GSE41271	B	C	2.02571	Low
GSM1013062	GSE41271	A	A	-21.0835	Low
GSM1013063	GSE41271	A	C	1.03749	Low
GSM1013064	GSE41271	A	A	-14.6956	Low
GSM1013065	GSE41271	B	C	-12.7612	Low
GSM1013066	GSE41271	C	B	23.0441	High
GSM1013067	GSE41271	B	C	-5.76603	Low
GSM1013068	GSE41271	C	C	-2.60547	Low
GSM1013069	GSE41271	B	C	-6.93976	Low
GSM1013070	GSE41271	B	C	-1.99353	Low
GSM1013071	GSE41271	A	A	-25.6922	Low
GSM1013072	GSE41271	B	C	-8.34558	Low
GSM1013073	GSE41271	A	C	-11.1871	Low
GSM1013074	GSE41271	C	B	15.7343	High
GSM1013075	GSE41271	B	C	-9.57236	Low
GSM1013076	GSE41271	A	A	-19.0716	Low
GSM1013077	GSE41271	A	A	-32.6668	Low
GSM1013082	GSE41271	C	C	2.61522	Low
GSM1013083	GSE41271	B	B	15.4371	Low
GSM1013084	GSE41271	A	A	-30.0485	Low
GSM1013087	GSE41271	C	B	7.51347	Low
GSM1013088	GSE41271	C	B	28.7401	High
GSM1013090	GSE41271	B	C	-10.9902	Low
GSM1013091	GSE41271	A	C	-19.1784	Low
GSM1013093	GSE41271	A	A	-27.9028	Low
GSM1013094	GSE41271	A	A	-22.3046	Low
GSM1013096	GSE41271	B	C	-11.0052	Low
GSM1013097	GSE41271	B	C	6.39159	Low
GSM1013098	GSE41271	C	B	30.8582	High
GSM1013099	GSE41271	C	C	3.51542	Low
GSM1013102	GSE41271	C	B	15.7703	High
GSM1032881	GSE42127	B	B	12.242	Low
GSM1032882	GSE42127	B	C	6.88465	Low
GSM1032883	GSE42127	A	B	15.4924	Low
GSM1032884	GSE42127	B	C	-2.07642	Low
GSM1032885	GSE42127	B	B	30.6855	High
GSM1032886	GSE42127	B	C	1.73379	Low
GSM1032887	GSE42127	A	C	-12.2397	Low
GSM1032888	GSE42127	C	B	15.6731	Low
GSM1032889	GSE42127	B	B	18.1258	High
GSM1032890	GSE42127	A	A	-23.0412	Low
GSM1032891	GSE42127	A	A	-23.178	Low
GSM1032892	GSE42127	C	C	-3.82132	Low
GSM1032893	GSE42127	B	C	6.66002	Low
GSM1032894	GSE42127	B	C	22.2577	High
GSM1032895	GSE42127	A	C	2.78356	Low
GSM1032896	GSE42127	A	A	-32.8344	Low
GSM1032897	GSE42127	A	A	-23.8926	Low
GSM1032898	GSE42127	B	B	8.6641	Low
GSM1032899	GSE42127	B	B	31.619	High
GSM1032900	GSE42127	A	A	-23.6943	Low
GSM1032901	GSE42127	C	B	18.4383	High
GSM1032902	GSE42127	B	A	-0.918372	Low
GSM1032903	GSE42127	B	C	-10.8649	Low
GSM1032904	GSE42127	A	C	-11.1655	Low
GSM1032905	GSE42127	A	C	-12.4311	Low
GSM1032906	GSE42127	A	C	-17.1746	Low
GSM1032907	GSE42127	A	C	-9.74793	Low
GSM1032908	GSE42127	A	A	-22.814	Low
GSM1032909	GSE42127	A	A	-28.7534	Low
GSM1032910	GSE42127	C	C	1.60002	Low
GSM1032911	GSE42127	C	B	24.2341	High
GSM1032912	GSE42127	B	A	-12.4579	Low
GSM1032913	GSE42127	A	A	-20.105	Low
GSM1032914	GSE42127	A	C	-8.17555	Low
GSM1032915	GSE42127	A	A	-23.0733	Low
GSM1032916	GSE42127	C	B	26.7929	High
GSM1032917	GSE42127	A	A	-25.3459	Low
GSM1032918	GSE42127	A	C	-20.4575	Low
GSM1032919	GSE42127	C	C	-14.2285	Low
GSM1032920	GSE42127	C	C	2.77108	Low
GSM1032921	GSE42127	A	A	-10.2963	Low
GSM1032922	GSE42127	A	A	-24.9361	Low
GSM1032923	GSE42127	A	A	-18.2921	Low
GSM1032924	GSE42127	A	A	-20.9976	Low
GSM1032925	GSE42127	C	C	-2.18918	Low
GSM1032926	GSE42127	A	A	-27.8502	Low
GSM1032928	GSE42127	B	A	-13.8969	Low
GSM1032929	GSE42127	B	C	-3.61055	Low
GSM1032930	GSE42127	C	B	19.3242	High
GSM1032931	GSE42127	B	B	25.8353	High
GSM1032932	GSE42127	C	C	5.44467	Low
GSM1032933	GSE42127	A	A	-11.6977	Low
GSM1032934	GSE42127	A	A	-21.5578	Low
GSM1032935	GSE42127	C	B	19.3764	High
GSM1032936	GSE42127	B	A	-12.6009	Low
GSM1032937	GSE42127	A	A	-18.5072	Low
GSM1032938	GSE42127	B	B	11.9387	Low
GSM1032939	GSE42127	B	C	1.40988	Low
GSM1032940	GSE42127	B	C	25.1201	High
GSM1032941	GSE42127	B	A	-6.28355	Low
GSM1032942	GSE42127	A	A	-31.1092	Low
GSM1032943	GSE42127	C	A	-19.2336	Low
GSM1032944	GSE42127	C	C	-2.46735	Low
GSM1032945	GSE42127	A	C	-12.6265	Low
GSM1032946	GSE42127	B	B	26.5989	High
GSM1032947	GSE42127	C	C	0.108336	Low
GSM1032948	GSE42127	A	A	-31.8586	Low
GSM1032949	GSE42127	C	B	18.5153	High
GSM1032950	GSE42127	B	C	9.32456	Low
GSM1032951	GSE42127	B	C	-9.08081	Low
GSM1032952	GSE42127	C	B	27.1241	High
GSM1032953	GSE42127	B	B	15.7719	High
GSM1032954	GSE42127	B	B	19.2521	High
GSM1032955	GSE42127	C	C	-4.89961	Low
GSM1032956	GSE42127	B	B	25.4907	High
GSM1032957	GSE42127	B	B	28.3796	High
GSM1032958	GSE42127	C	B	23.0357	High
GSM1032959	GSE42127	C	C	-1.10349	Low
GSM1032960	GSE42127	A	A	-30.501	Low
GSM1032961	GSE42127	B	A	-20.8171	Low
GSM1032962	GSE42127	B	C	-15.6803	Low
GSM1032963	GSE42127	A	A	-2.10695	Low
GSM1032964	GSE42127	C	B	17.9488	High
GSM1032965	GSE42127	B	A	-0.999535	Low
GSM1032966	GSE42127	A	A	-8.88819	Low
GSM1032967	GSE42127	A	A	-32.535	Low
GSM1032968	GSE42127	A	C	-7.30096	Low
GSM1032969	GSE42127	C	B	16.369	High
GSM1032970	GSE42127	C	B	15.8215	High
GSM1032971	GSE42127	A	A	-31.2834	Low
GSM1032972	GSE42127	A	A	-20.7622	Low
GSM1032973	GSE42127	B	B	12.2545	Low
GSM1032974	GSE42127	A	A	-32.8549	Low
GSM1032975	GSE42127	B	B	22.8862	High
GSM1032976	GSE42127	A	A	-26.2416	Low
GSM1032977	GSE42127	B	B	17.0748	High
GSM1032978	GSE42127	B	B	33.7231	High
GSM1032979	GSE42127	B	A	-17.5692	Low
GSM1032980	GSE42127	C	B	13.6564	Low
GSM1032981	GSE42127	B	B	21.5699	High
GSM1032982	GSE42127	C	B	11.3103	Low
GSM1032983	GSE42127	B	B	18.6443	High
GSM1032984	GSE42127	C	C	-3.9434	Low
GSM1032985	GSE42127	A	B	15.9594	High
GSM1032986	GSE42127	B	A	-13.4903	Low
GSM1032987	GSE42127	B	A	9.01312	Low
GSM1032988	GSE42127	B	C	-3.38241	Low
GSM1032989	GSE42127	A	A	-32.1475	Low
GSM1032990	GSE42127	B	C	-17.8842	Low
GSM1032991	GSE42127	C	C	-2.49751	Low
GSM1032992	GSE42127	B	A	-15.0404	Low
GSM1032993	GSE42127	A	C	4.88452	Low
GSM1032994	GSE42127	C	B	13.2128	Low
GSM1032995	GSE42127	B	C	14.5584	Low
GSM1032996	GSE42127	C	C	6.78771	Low
GSM1032997	GSE42127	B	B	35.17	High
GSM1032998	GSE42127	B	B	18.82	High
GSM1032999	GSE42127	B	B	14.6987	Low
GSM1033000	GSE42127	A	A	-16.8844	Low
GSM1033001	GSE42127	A	A	-21.3215	Low
GSM1033002	GSE42127	A	C	-16.6224	Low
GSM1033003	GSE42127	B	A	-22.9763	Low
GSM1033004	GSE42127	C	C	-3.21091	Low
GSM1033005	GSE42127	A	B	22.5866	High
GSM1033006	GSE42127	C	C	-5.38666	Low
GSM1033007	GSE42127	B	C	8.54132	Low
GSM1033008	GSE42127	B	C	-12.9492	Low
GSM1033009	GSE42127	A	A	-23.8446	Low
GSM1033010	GSE42127	B	A	-9.01819	Low
GSM1033011	GSE42127	C	B	8.87124	Low
GSM1033012	GSE42127	C	B	27.1638	High
GSM1033013	GSE42127	B	C	-4.69202	Low
GSM1033014	GSE42127	B	C	0.678579	Low
GSM1033015	GSE42127	C	C	10.1311	Low
GSM1033016	GSE42127	B	C	20.3495	High
GSM1033017	GSE42127	C	B	32.132	High
GSM1033018	GSE42127	B	C	16.7099	High
GSM1033019	GSE42127	B	C	1.54652	Low
GSM1033020	GSE42127	C	C	8.08705	Low
GSM1033021	GSE42127	C	B	27.1409	High
GSM1033022	GSE42127	B	B	17.3863	High
GSM1033023	GSE42127	A	C	1.45682	Low
GSM1033024	GSE42127	B	B	21.8287	High
GSM1033025	GSE42127	B	C	-0.143572	Low
GSM1033026	GSE42127	B	A	-17.9738	Low
GSM1033027	GSE42127	B	A	-10.705	Low
GSM1033028	GSE42127	C	B	12.8407	Low
GSM1033029	GSE42127	B	B	25.2291	High
GSM1033030	GSE42127	B	B	18.2852	High
GSM1033031	GSE42127	A	A	-21.2958	Low
GSM1033032	GSE42127	C	B	26.8677	High
GSM1033033	GSE42127	A	A	-23.8054	Low
GSM1033034	GSE42127	C	B	27.2307	High
GSM1033035	GSE42127	B	B	23.5651	High
GSM1033036	GSE42127	B	C	-0.0312941	Low
GSM1033037	GSE42127	B	C	16.5695	High
GSM1033038	GSE42127	C	C	8.83584	Low
GSM1033039	GSE42127	C	C	2.07216	Low
GSM1033040	GSE42127	A	A	-5.75829	Low
GSM1033041	GSE42127	B	B	19.5904	High
GSM1033042	GSE42127	A	A	-15.7083	Low
GSM1033043	GSE42127	B	B	27.196	High
GSM1033044	GSE42127	B	C	-16.6465	Low
GSM1033045	GSE42127	C	B	5.82687	Low
GSM1033046	GSE42127	B	C	-1.1394	Low
GSM1033047	GSE42127	A	C	-1.9664	Low
GSM1033048	GSE42127	A	A	-18.3996	Low
GSM1033049	GSE42127	B	C	-16.3895	Low
GSM1033050	GSE42127	C	B	19.8355	High
GSM1033051	GSE42127	B	C	-9.09069	Low
GSM1033052	GSE42127	B	C	-4.99854	Low
GSM1033053	GSE42127	B	A	-11.5374	Low
GSM1033054	GSE42127	C	B	12.4475	Low
GSM1033055	GSE42127	B	C	-12.9232	Low
GSM1033056	GSE42127	A	A	-22.4735	Low
TCGA-63-5131	TCGA	A	A	NA	NA
TCGA-6A-AB49	TCGA	B	A	NA	NA
TCGA-63-5128	TCGA	A	A	NA	NA
TCGA-75-6205	TCGA	C	C	NA	NA
TCGA-79-5596	TCGA	A	A	NA	NA
TCGA-75-5126	TCGA	C	B	NA	NA
TCGA-75-6211	TCGA	A	C	NA	NA
TCGA-75-6207	TCGA	A	C	NA	NA
TCGA-75-7031	TCGA	B	B	NA	NA
TCGA-75-5122	TCGA	C	C	NA	NA
TCGA-63-A5MU	TCGA	A	A	NA	NA
TCGA-56-6546	TCGA	A	C	NA	NA
TCGA-75-7030	TCGA	C	B	NA	NA
TCGA-75-6203	TCGA	C	B	NA	NA
TCGA-80-5607	TCGA	C	B	NA	NA
GSM1013100	GSE41271	B	C	NA	NA
GSM1032927	GSE42127	C	B	NA	NA

## Sheet: D
The original result of GSVA on the merger cohort
Pathway	TCGA_TCGA-43-3394	TCGA_TCGA-37-4135	TCGA_TCGA-33-AASL	TCGA_TCGA-63-A5MB	TCGA_TCGA-60-2697	TCGA_TCGA-34-5241	TCGA_TCGA-77-8156	TCGA_TCGA-21-A5DI	TCGA_TCGA-91-A4BD	TCGA_TCGA-78-7149	TCGA_TCGA-78-7535	TCGA_TCGA-05-4249	TCGA_TCGA-64-1679	TCGA_TCGA-69-7760	TCGA_TCGA-05-4405	TCGA_TCGA-55-6987	TCGA_TCGA-92-8065	TCGA_TCGA-63-A5MP	TCGA_TCGA-39-5024	TCGA_TCGA-63-A5MM	TCGA_TCGA-34-2608	TCGA_TCGA-52-7811	TCGA_TCGA-94-8035	TCGA_TCGA-43-7657	TCGA_TCGA-85-8276	TCGA_TCGA-43-A56U	TCGA_TCGA-77-7138	TCGA_TCGA-39-5021	TCGA_TCGA-85-7844	TCGA_TCGA-39-5034	TCGA_TCGA-63-A5MI	TCGA_TCGA-22-1005	TCGA_TCGA-21-1083	TCGA_TCGA-43-5670	TCGA_TCGA-85-8072	TCGA_TCGA-60-2726	TCGA_TCGA-63-5131	TCGA_TCGA-43-8115	TCGA_TCGA-98-A53D	TCGA_TCGA-22-5473	TCGA_TCGA-6A-AB49	TCGA_TCGA-43-6771	TCGA_TCGA-85-A4PA	TCGA_TCGA-63-7020	TCGA_TCGA-22-5491	TCGA_TCGA-51-4080	TCGA_TCGA-77-8145	TCGA_TCGA-85-7710	TCGA_TCGA-60-2706
KEGG_N_GLYCAN_BIOSYNTHESIS	0.150897	-0.0548816	-0.514133	-0.289543	-0.26751	-0.14308	0.158611	-0.148241	-0.337473	-0.0782435	-0.147009	0.0916663	0.059972	-0.226307	-0.249985	0.0728585	-0.171887	-0.0414111	-0.32735	0.209975	-0.083666	-0.234213	0.241702	0.343638	-0.350163	-0.341934	0.161916	0.510906	0.303579	0.261343	0.0153124	-0.305793	-0.452949	0.281386	-0.0084542	-0.36964	0.400124	0.0411988	-0.402937	0.201792	-0.274041	-0.328017	-0.400925	0.133256	0.174715	0.0440764	-0.175552	0.146374	0.213553
KEGG_OTHER_GLYCAN_DEGRADATION	-0.278132	-0.134173	-0.573173	-0.239033	-0.408892	-0.0165627	-0.0482621	-0.345543	0.0962359	0.490816	-0.381085	0.000756185	0.24657	-0.339793	-0.0795753	0.26445	0.079658	-0.230268	-0.630571	0.245446	0.201611	-0.277125	-0.362266	0.0958511	-0.457038	-0.476956	-0.33434	-0.319549	0.0281939	-0.190314	-0.484089	-0.294395	-0.36282	0.39423	-0.151583	-0.684465	0.558015	-0.192535	0.145269	-0.402973	0.0976375	-0.0673768	-0.236763	0.283885	-0.39703	0.0500306	-0.290378	-0.0631135	0.528818
KEGG_O_GLYCAN_BIOSYNTHESIS	-0.271882	-0.436865	-0.407497	-0.474768	-0.082901	-0.148561	-0.406762	-0.0122005	0.103065	-0.179082	0.266619	0.443682	0.528944	0.403938	0.307443	0.278846	0.174911	-0.0598451	0.260298	-0.128562	0.120265	-0.161686	-0.193495	-0.216761	-0.351568	-0.213213	-0.415017	-0.0690105	-0.0710922	0.101115	-0.188215	-0.233013	-0.377436	-0.0583395	-0.370264	-0.453289	0.127242	-0.471163	-0.196933	-0.106724	-0.245156	0.133159	-0.448822	0.329418	0.141979	-0.190142	0.276202	0.0107182	-0.295599
KEGG_GLYCOSAMINOGLYCAN_DEGRADATION	-0.397402	-0.432156	-0.413089	-0.333998	-0.0804146	-0.0162387	0.301099	-0.291497	-0.0340834	0.28372	-0.183991	-0.110584	0.0889982	0.165839	0.169617	0.418944	-0.284302	-0.0151366	-0.551712	0.0947073	0.24759	-0.0262658	-0.378775	-0.159479	-0.369869	-0.206615	-0.178775	-0.200481	-0.319161	-0.371097	-0.284302	0.0298512	-0.464227	0.147638	0.182737	-0.499874	0.0702675	0.103116	0.369005	0.170864	-0.237445	-0.0368342	-0.281197	0.0829485	-0.265945	-0.282784	0.0724127	-0.11219	0.0568988
KEGG_GLYCOSAMINOGLYCAN_BIOSYNTHESIS_KERATAN_SULFATE	-0.155949	-0.172996	-0.146982	-0.363169	0.245741	-0.213642	0.0806152	0.0935809	-0.471985	0.022976	0.350813	0.166602	0.457394	-0.33242	0.258295	0.297071	-0.42073	0.143502	-0.0310532	-0.330641	0.597161	0.114127	-0.28719	0.136195	0.295429	0.267442	-0.416203	0.511347	0.432952	-0.324064	-0.373507	0.192782	-0.400326	-0.179585	0.373759	-0.201789	-0.054658	-0.0741298	0.0226682	0.0928824	-0.306797	-0.0129702	-0.291501	0.363307	0.174027	-0.00673813	0.684318	-0.238548	-0.136458
KEGG_GLYCEROLIPID_METABOLISM	-0.124011	0.0570325	-0.0702706	-0.0470547	0.0815152	-0.240931	0.0106854	-0.164051	0.131398	0.135857	0.192488	0.0750158	0.0781176	0.0236699	-0.0346472	0.321486	0.130502	0.0429605	0.250817	0.172781	0.152362	-0.00211897	0.0415754	0.0241605	-0.102617	-0.159073	-0.289643	0.0276189	-0.0582869	0.307337	-0.122275	-0.0122678	-0.122464	-0.287431	0.271255	-0.139187	-0.0974024	-0.101902	0.320572	0.239064	-0.0971183	0.0531011	0.0650359	-0.0942621	-0.222161	-0.159247	0.0175947	-0.208202	0.140311
KEGG_GLYCOSYLPHOSPHATIDYLINOSITOL_GPI_ANCHOR_BIOSYNTHESIS	0.323427	0.236251	-0.355206	0.143869	-0.51606	-0.192285	0.0715675	-0.0370519	-0.112226	0.26674	-0.274467	-0.247021	-0.31115	-0.0866062	-0.30024	-0.459251	-0.0391372	0.190226	-0.107881	-0.0643781	-0.397785	0.224408	0.436983	0.284636	-0.183239	-0.285926	0.362374	0.0875055	0.308662	-0.268657	0.0957793	-0.586794	0.115307	0.235843	0.404794	-0.338819	0.405174	0.0961326	-0.358407	0.368347	-0.133791	-0.379878	-0.399639	-0.0915837	0.395898	0.282581	-0.333763	0.254405	-0.0996566
KEGG_GLYCEROPHOSPHOLIPID_METABOLISM	0.0355994	-0.026763	0.0184474	0.123054	-0.0570761	-0.14387	0.145566	-0.0129614	0.0872255	0.217379	0.0378619	0.0384591	-0.309215	-0.0366576	0.0983227	-0.0263027	-0.0977415	0.229381	0.144892	-0.125259	0.0340746	-0.00997295	0.0421961	-0.01739	-0.109635	-0.00858733	-0.256302	0.0867218	-0.142763	0.0727875	0.13614	-0.0991852	-0.0560794	-0.225088	0.360911	0.274948	0.036762	-0.251648	0.122433	-0.0801012	-0.0420944	-0.111271	0.119193	0.0545312	-0.0229918	0.125443	0.20325	-0.169735	0.085634
KEGG_ETHER_LIPID_METABOLISM	0.0906468	-0.110084	-0.248046	-0.253291	0.392825	0.346573	0.160488	-0.185781	0.142678	0.208374	0.0640797	-0.0578286	-0.296079	-0.220461	0.0254216	0.44889	-0.148228	0.232709	0.108883	-0.191996	0.283059	0.179935	0.0534413	-0.298067	-0.0894308	0.210777	-0.0895249	0.0543026	-0.107629	0.327606	0.232068	0.151128	-0.0933221	-0.237042	0.204755	0.112977	0.0640916	-0.323792	0.256067	-0.225462	-0.332144	-0.0830006	0.0997742	0.0971605	-0.222191	0.0552171	-0.184754	-0.0507027	-0.0144593
KEGG_ARACHIDONIC_ACID_METABOLISM	0.0200598	-0.0143234	0.160429	-0.14386	0.351697	0.21133	0.190551	-0.346737	0.4523	0.476285	0.322102	-0.156556	-0.310702	0.00371405	-0.0747787	0.446806	0.106648	0.291909	0.226503	-0.0547501	0.342102	0.316226	0.0805859	-0.395731	0.0152472	0.241075	-0.327024	-0.0147271	-0.356531	0.146978	-0.00714993	0.408124	-0.109125	-0.28104	0.0700575	0.303065	-0.176287	-0.43247	0.32027	0.0063204	-0.146018	0.0718817	-0.0493809	-0.0487092	0.14947	-0.167571	-0.127922	-0.299495	-0.165063
KEGG_LINOLEIC_ACID_METABOLISM	-0.0583331	0.109473	0.352855	0.0456256	0.414227	-0.0574229	0.100959	-0.251123	0.427537	0.387416	0.135743	-0.0668305	-0.308386	0.246641	-0.189252	0.503811	0.248132	0.328508	0.476248	-0.213025	0.0555394	-0.128252	0.142979	-0.580853	0.0559372	0.498463	-0.271825	-0.340923	-0.460177	0.0728621	0.461921	0.480296	-0.298407	-0.452457	-0.180145	0.38932	-0.148459	-0.411228	0.312562	-0.154622	-0.179187	0.0479031	0.024709	0.277432	0.333883	-0.146023	0.0518128	-0.209927	-0.124438
KEGG_ALPHA_LINOLENIC_ACID_METABOLISM	-0.22867	0.0559673	-0.162661	0.0818844	0.441912	0.00175857	0.0435749	-0.333607	0.47028	0.30508	0.389885	0.126586	-0.380692	0.305576	-0.0582744	0.44686	-0.171763	0.0474997	0.462152	-0.295537	0.377897	0.0895899	-0.0808948	-0.527706	0.046237	0.321061	-0.256637	-0.143049	-0.239157	0.440019	0.0752161	0.276357	-0.274171	-0.198327	-0.146373	0.23933	-0.0858139	-0.333549	0.401684	-0.270663	-0.351125	0.0202215	-0.00195303	0.0368998	-0.116065	-0.156658	0.0321927	-0.0981443	0.134863
KEGG_SPHINGOLIPID_METABOLISM	-0.0910622	-0.259505	-0.161457	-0.298883	-0.246309	-0.150749	-0.167997	-0.511003	-0.219516	0.079218	-0.162187	0.144977	0.156679	-0.149806	0.198527	0.207039	-0.135718	-0.162696	-0.405302	-0.102844	0.0788707	-0.046267	0.0217976	-0.183597	-0.330156	-0.275955	-0.196527	-0.0919819	-0.165857	0.445708	-0.255981	0.0568403	-0.147519	-0.220452	-0.201707	-0.299189	0.260973	-0.237481	0.0658147	-0.0984154	-0.460954	-0.121714	-0.170775	0.111444	0.120687	-0.0321868	0.0100833	-0.264577	0.372928
KEGG_GLYCOSPHINGOLIPID_BIOSYNTHESIS_LACTO_AND_NEOLACTO_SERIES	0.0848321	0.0297975	0.251889	-0.143841	-0.047553	-0.055577	0.0118202	0.0144132	-0.148081	-0.0047754	0.463226	-0.142924	0.266923	0.0152457	0.125974	0.311826	0.156171	-0.231584	0.280064	-0.13494	0.202911	0.015715	0.19883	-0.159794	-0.173708	0.249445	-0.0643546	0.239742	-0.17994	0.263734	-0.00785152	0.255007	-0.377557	-0.114655	0.295164	-0.193523	-0.0637637	-0.190522	-0.425696	0.288465	-0.103943	0.104776	-0.384934	0.118726	0.293059	-0.00738354	0.268436	-0.175461	0.11508
KEGG_GLYCOSPHINGOLIPID_BIOSYNTHESIS_GLOBO_SERIES	0.307651	0.0993465	0.164877	0.0322978	0.0700508	0.304525	-0.0179852	-0.0555498	-0.263311	-0.203685	0.175993	-0.00124757	0.0817225	-0.112433	-0.236376	0.421955	0.171533	0.130174	-0.0316741	0.0880563	0.461089	0.30172	-0.0860079	0.198406	-0.0649535	-0.156372	-0.128735	0.301075	0.00747108	0.021148	-0.295968	-0.293215	-0.636586	0.152022	-0.448838	-0.437652	0.132493	-0.00463165	-0.0520955	0.143964	0.000969772	-0.0598815	-0.156911	0.165801	0.0473098	0.362862	0.117651	-0.154752	0.367289
KEGG_GLYCOSPHINGOLIPID_BIOSYNTHESIS_GANGLIO_SERIES	-0.082336	0.281667	-0.477774	-0.451072	0.148101	0.336386	0.111237	-0.363018	0.446015	0.351121	0.00792931	0.161131	0.445067	-0.0452464	-0.163619	0.358731	-0.251629	-0.271289	-0.327741	0.178187	0.521018	-0.103108	-0.224231	-0.0663821	0.00844637	-0.0559151	-0.351636	0.170886	0.170787	0.21452	-0.576582	0.0982193	-0.605253	-0.224429	-0.296464	-0.559124	0.231583	0.434706	0.231376	-0.0644364	-0.482483	-0.307478	0.143743	0.13559	-0.273129	-0.221467	-0.0904296	-0.369573	-0.140439
KEGG_RIBOFLAVIN_METABOLISM	0.261109	0.299403	-0.110134	0.0478387	-0.304865	-0.0193503	0.197409	-0.224125	-0.146288	0.101767	-0.0923584	-0.158955	0.119829	-0.0134228	-0.0551437	0.411569	0.0532066	0.323719	-0.251982	0.0833975	0.118066	-0.280062	-0.0438322	-0.241478	-0.329506	-0.319258	-0.148535	0.136801	-0.0713316	0.377573	-0.191001	-0.421104	-0.268346	-0.169789	-0.354961	-0.415274	-0.00452771	-0.158428	-0.153481	0.0215905	0.341522	-0.234952	-0.12847	-0.368363	-0.329685	0.185502	-0.44941	-0.377978	0.0729757
KEGG_NICOTINATE_AND_NICOTINAMIDE_METABOLISM	-0.0781498	0.201393	-0.0807791	-0.310845	0.175626	0.161371	-0.0837578	-0.231736	0.306636	0.359579	0.220737	-0.111097	0.368491	0.156663	0.196808	-0.0772699	0.0178535	-0.155957	-0.26223	-0.0328986	0.236786	-0.172571	-0.402826	-0.28537	-0.369667	-0.0951817	-0.236123	-0.505027	0.21479	0.180889	0.00329879	0.266811	-0.325158	-0.324207	-0.161861	-0.221094	-0.173784	-0.140759	-0.222681	-0.171075	0.041359	-0.143355	0.213116	-0.239474	-0.153782	-0.384498	-0.382283	-0.226642	-0.220138
KEGG_PANTOTHENATE_AND_COA_BIOSYNTHESIS	-0.221342	-0.0614811	-0.367018	-0.340708	0.0805501	0.04885	0.0636966	-0.108885	0.103418	0.0868551	-0.0159213	-0.054956	0.282515	0.049424	-0.149012	0.288377	-0.0649346	0.221883	0.385327	-0.0128776	-0.123773	-0.430289	0.297508	-0.429845	0.0722665	-0.0677987	-0.0629495	0.00289585	0.197789	0.287996	0.077463	-0.0293713	0.0855366	0.276932	-0.451571	0.0436629	0.323828	-0.119378	-0.24473	-0.341531	0.321081	-0.195579	0.288143	-0.0295733	0.0333806	-0.173706	0.0992617	-0.0510011	0.271264
KEGG_AMINOACYL_TRNA_BIOSYNTHESIS	0.277477	0.207834	-0.515819	0.0682003	-0.6051	0.0702601	0.224617	-0.28742	-0.163779	0.0408632	-0.714908	-0.0366638	-0.506422	-0.0510705	-0.468235	-0.414562	-0.262583	0.025166	-0.508734	-0.135407	-0.55809	0.153082	0.374076	-0.102959	0.190202	-0.691272	0.491208	0.571754	-0.116354	-0.253427	0.562208	-0.683311	0.624387	0.336971	0.356056	-0.242109	0.505436	-0.32969	-0.667468	0.211803	0.2701	-0.37053	-0.305264	0.255434	0.410623	0.576537	-0.512656	0.190245	0.424361
KEGG_BASAL_TRANSCRIPTION_FACTORS	0.264331	0.192148	0.0218819	0.32158	-0.449879	0.200318	0.164933	0.2933	-0.479328	-0.390616	-0.470994	-0.150842	-0.0734742	-0.0863507	-0.392311	-0.285131	-0.139937	0.317214	-0.0409992	0.111875	-0.409704	-0.229292	0.33358	-0.0470535	0.00531648	-0.485402	0.408809	0.285826	0.280437	-0.0235743	0.342618	-0.585699	-0.00716539	0.131304	0.193585	-0.0447725	0.512239	-0.132099	-0.442619	0.101861	0.17083	-0.381919	0.0210128	-0.0712571	0.343929	0.398764	-0.209709	0.257471	0.263639
KEGG_NON_HOMOLOGOUS_END_JOINING	0.356836	0.00221005	-0.168944	-0.0105367	-0.219334	0.0439561	-0.125106	-0.238951	0.145508	-0.369496	-0.221746	-0.364397	-0.339085	0.35211	0.20636	-0.436791	-0.0958862	0.291195	0.0550696	0.0905251	-0.55443	0.185457	-0.299799	0.121619	0.0505105	-0.486194	0.692639	0.292635	-0.287057	0.373439	0.505853	-0.417453	0.60987	0.222148	-0.450913	-0.211262	0.155669	0.164678	-0.475932	-0.0429033	0.0877309	0.0332805	0.488476	-0.345874	0.173102	0.0154358	-0.117697	0.321257	0.25348
KEGG_SNARE_INTERACTIONS_IN_VESICULAR_TRANSPORT	-0.00491411	0.33353	-0.441222	-0.0307121	-0.219193	0.128813	-0.0842724	-0.0457542	-0.00592391	-0.194233	-0.213524	0.114778	-0.000622321	-0.275824	0.273394	-0.0735158	-0.25986	0.0191784	-0.133837	0.436338	-0.140299	-0.218942	-0.324093	-0.1597	-0.346275	-0.266262	0.251087	-0.293329	0.0113816	-0.199115	-0.445916	-0.186184	-0.198406	-0.116594	-0.341455	-0.353078	0.0954022	-0.276144	0.0198456	-0.114191	0.0158744	0.0397975	0.124293	-0.488691	-0.228057	-0.0197432	-0.193336	0.0872421	-0.20711
KEGG_LYSOSOME	-0.34914	-0.319196	-0.490297	-0.36534	-0.258735	0.0357841	0.197271	-0.354858	0.160201	-0.0478065	-0.15992	0.171372	0.294816	-0.0900261	0.220959	0.2082	0.0068608	-0.182159	-0.359544	0.0335737	0.243101	-0.0100107	-0.262546	-0.00222967	-0.281016	-0.430424	-0.270735	-0.211259	-0.0672559	-0.0975639	-0.388457	-0.31871	-0.348073	0.0489759	0.215115	-0.524693	0.333285	0.12582	0.274106	0.00180049	-0.276848	-0.163483	-0.208792	0.168004	-0.198835	-0.271233	-0.193882	-0.213842	0.284571
KEGG_CARDIAC_MUSCLE_CONTRACTION	0.296822	0.180657	0.362967	0.0550674	0.0527761	0.231501	-0.280142	-0.115738	0.278601	0.299558	0.137192	-0.199605	-0.108845	0.17604	-0.103943	0.0785801	-0.125312	0.158038	0.385885	-0.167712	0.272106	0.241925	0.0028466	-0.00652748	0.106892	0.0228729	-0.0867548	-0.215789	-0.29366	-0.0124602	-0.0335895	0.21175	-0.0219728	0.171958	-0.271574	0.313098	-0.168062	-0.24664	0.0565061	0.227468	-0.0739773	-0.196202	-0.141	-0.129713	0.199309	0.0571711	-0.24961	-0.314855	-0.226957
KEGG_RENIN_ANGIOTENSIN_SYSTEM	-0.261472	-0.180531	-0.254343	-0.454098	0.462184	0.317898	-0.267795	-0.450049	0.464377	0.286622	0.00431355	0.116193	0.367355	0.0739736	0.36511	0.48152	-0.000666155	-0.0406987	-0.222153	0.103686	0.137863	0.432177	-0.291569	-0.0715875	0.0768538	-0.231797	-0.326106	-0.276864	0.28892	-0.173974	-0.195992	0.230367	-0.448108	-0.137576	-0.417401	-0.28824	-0.186527	-0.226579	0.411167	-0.151776	-0.186614	0.0645069	0.0865762	0.240471	-0.226257	-0.351729	-0.142376	-0.31273	0.250418
KEGG_CIRCADIAN_RHYTHM_MAMMAL	0.0248988	-0.585418	-0.0537905	-0.475462	-0.0999758	-0.484106	-0.436171	0.450622	-0.13819	-0.114486	0.124423	0.224353	0.199585	-0.347425	0.168455	-0.555996	-0.259212	0.206038	0.201718	-0.22885	-0.208785	-0.09434	0.355814	0.170521	0.0462952	0.367431	0.221905	-0.474644	0.324339	-0.231793	0.278383	-0.324891	-0.544677	-0.223236	0.114228	0.0934917	-0.208748	-0.0567724	0.590327	-0.255635	0.111014	0.0371758	-0.3127	0.188496	-0.012805	-0.259075	0.590554	0.230116	0.351584
KEGG_TASTE_TRANSDUCTION	0.0188027	0.0463586	0.215204	0.210148	0.391336	-0.342279	-0.136658	0.0371106	0.0325138	0.301883	0.280848	-0.0538761	-0.0567008	0.262319	-0.0003222	0.312765	0.104582	-0.225349	-0.00227953	-0.14608	0.200101	-0.294112	-0.17886	-0.196528	-0.102095	0.304348	-0.353045	-0.128281	-0.0905689	0.153907	0.288006	0.460638	0.375283	-0.175117	0.0962193	0.179817	-0.179584	-0.287915	0.208489	-0.172287	0.240013	-0.0377458	0.265743	0.30084	-0.224062	-0.290742	0.017083	-0.128646	0.25918
KEGG_PROXIMAL_TUBULE_BICARBONATE_RECLAMATION	0.0463403	0.144258	0.18289	0.00759967	0.155803	-0.0180494	-0.0754277	-0.384299	0.399901	0.433993	0.0379313	0.0936135	-0.379761	-0.0645708	0.0829641	0.37525	0.00129494	0.169511	0.309069	-0.388125	0.130935	0.203132	-0.168778	-0.111834	0.0703442	0.128412	-0.0968115	-0.111865	-0.33176	-0.287932	-0.0603898	0.130761	-0.182367	-0.292958	-0.106598	0.0948845	-0.0180104	-0.190611	0.105629	0.147835	-0.467706	-0.252515	-0.106979	0.359668	0.352011	0.0157054	-0.466258	-0.21589	0.170167
KEGG_PATHOGENIC_ESCHERICHIA_COLI_INFECTION	-0.212333	0.016763	-0.096568	-0.419383	-0.171426	0.235078	-0.123729	0.0609211	-0.375517	-0.312617	-0.0577765	0.308727	0.442123	-0.104646	0.406677	-0.201513	-0.34595	-0.396395	-0.127634	0.197228	0.208037	0.14598	-0.145114	-0.223646	-0.177566	-0.39662	-0.0588767	-0.120291	0.0457121	0.0600346	-0.373024	-0.261284	-0.0184526	-0.0320513	0.035206	-0.309352	0.0792168	-0.041485	0.0294336	0.14374	-0.15786	0.420826	-0.090763	-0.0945758	0.0872855	-0.22189	0.103675	-0.0232631	-0.235187
KEGG_SYSTEMIC_LUPUS_ERYTHEMATOSUS	-0.437214	0.0475816	-0.268186	-0.403752	0.569446	0.293846	0.255093	-0.466026	0.382646	-0.221312	0.392772	0.327455	0.294153	-0.338992	0.0571471	0.654222	0.115263	0.239151	-0.320775	0.451033	0.487424	0.127349	-0.455501	-0.430497	0.307872	0.397971	-0.420925	0.0739602	-0.310039	-0.170138	-0.508378	0.58002	-0.11056	-0.58759	-0.136614	-0.298062	-0.379677	0.179152	0.409908	-0.394839	-0.550368	0.0699525	0.423917	0.289484	-0.401033	-0.52607	-0.499482	-0.0718133	0.148929
KEGG_PRIMARY_IMMUNODEFICIENCY	-0.506488	-0.0949835	0.118212	-0.171879	0.637609	0.106436	0.580007	-0.419818	-0.00974435	-0.367457	-0.226298	-0.079383	-0.523091	-0.606385	-0.342666	0.727118	0.463661	0.500882	0.152762	0.305986	0.233014	-0.356141	-0.530163	-0.499064	0.556581	0.647492	-0.397408	0.416045	-0.122131	-0.115852	-0.486084	0.703407	0.329082	-0.519902	0.26496	0.375842	-0.299732	0.544974	0.312801	-0.398654	-0.392417	-0.261874	0.732569	0.093488	-0.262822	-0.435444	-0.336739	-0.184934	0.329131
KEGG_HYPERTROPHIC_CARDIOMYOPATHY_HCM	0.0701256	-0.203367	-0.246655	-0.083711	0.301925	0.162909	-0.00180902	-0.00244725	-0.119762	0.0609485	-0.00361218	-0.00592492	0.375295	0.152439	0.373732	0.151767	-0.240961	-0.138762	-0.112367	0.122819	0.366999	0.110707	-0.261384	0.0427019	0.209746	0.206762	-0.257952	-0.16397	0.163992	-0.114306	-0.278786	0.207157	-0.309622	0.0751905	-0.0294459	-0.286453	-0.231686	0.234121	0.437675	0.0227635	-0.301098	0.0397752	-0.144377	0.021317	-0.350661	-0.314944	0.145945	-0.00725491	-0.373865
KEGG_ARRHYTHMOGENIC_RIGHT_VENTRICULAR_CARDIOMYOPATHY_ARVC	0.0686222	-0.353899	-0.168378	-0.125179	0.28725	0.00200683	0.0781269	0.0899569	-0.261985	0.100847	-0.139619	-0.00880175	0.367954	0.226501	0.277963	-0.109185	-0.251021	-0.197077	0.0319912	0.0561704	0.414494	0.207752	-0.0288128	0.211458	0.284609	0.213451	-0.118031	-0.0779513	0.262179	-0.0334992	-0.0836333	0.115615	-0.270747	0.145028	-0.10614	-0.278735	-0.163749	0.273854	0.319772	0.0924105	-0.310114	0.327445	-0.275427	0.0694477	-0.324447	-0.360192	0.286267	0.0333146	-0.374999
KEGG_DILATED_CARDIOMYOPATHY	0.076728	-0.279929	-0.221704	-0.0809197	0.37455	0.108152	0.0503254	-0.0848977	-0.173301	0.116297	0.0522529	0.0302684	0.379468	0.146395	0.370067	0.141131	-0.202633	-0.148901	0.0216833	0.0621033	0.368871	0.0865042	-0.25958	0.142059	0.284038	0.263115	-0.243332	-0.0617976	0.238601	-0.132314	-0.259916	0.268845	-0.286417	0.017367	0.0390192	-0.215588	-0.254293	0.310855	0.435913	0.0179985	-0.274411	0.0249987	-0.0642206	0.0579817	-0.383982	-0.380195	0.208232	-0.0556597	-0.348034
KEGG_GLYCOLYSIS_GLUCONEOGENESIS	0.18788	0.213511	0.0997293	-0.10053	-0.199475	0.333436	0.191693	0.169417	0.272807	0.0238782	-0.111566	-0.303586	-0.092223	0.169689	-0.394218	0.0375746	-0.289451	-0.144637	0.405861	0.0383947	0.00487428	0.350991	0.121094	0.0569799	0.10271	-0.246345	-0.0372421	0.101629	-0.211056	0.283791	0.155784	-0.141618	0.367075	-0.185093	0.111068	-0.161403	0.371828	-0.415119	-0.319949	0.381543	-0.00125664	0.240165	-0.376404	0.35257	0.122913	-0.212619	-0.116385	0.13651	0.195526
KEGG_CITRATE_CYCLE_TCA_CYCLE	-0.0730843	0.196063	-0.00948747	0.271772	-0.546603	0.200197	0.181338	-0.149696	-0.314489	-0.00864266	-0.481055	0.00894921	-0.271129	-0.0997726	-0.40291	-0.398399	-0.228026	0.283003	0.449348	-0.178329	-0.175089	0.419298	0.30058	-0.13153	-0.00495376	-0.642831	0.291264	0.227314	-0.285882	0.173814	0.28591	-0.667121	0.24081	0.00705772	0.0328528	-0.107574	0.360008	-0.515651	-0.62996	0.489091	0.0168621	-0.0760302	-0.447404	0.378474	0.541514	0.408187	-0.309487	0.0255237	0.362444
KEGG_PENTOSE_PHOSPHATE_PATHWAY	0.355392	0.185807	0.154045	0.121087	-0.278795	0.241316	0.234737	0.0549535	-0.102098	-0.00195443	-0.0205613	-0.333636	0.304936	0.120012	-0.274133	-0.156316	-0.401175	0.0550448	0.33997	-0.329963	-0.335026	0.347417	0.149198	0.166992	-0.0830489	-0.532294	-0.0707786	0.329863	0.123954	0.240035	0.165042	-0.464172	0.26626	0.164796	0.152191	-0.128691	0.291829	-0.42806	-0.415323	0.484877	-0.103986	0.176659	-0.358824	0.250426	0.154729	0.0654805	-0.123189	0.238344	0.42494
KEGG_PENTOSE_AND_GLUCURONATE_INTERCONVERSIONS	0.169443	0.348915	0.398541	0.312375	-0.0468115	-0.148832	-0.0316464	-0.111535	0.246133	0.384992	0.185967	-0.253923	-0.0616046	0.157063	-0.440341	0.463542	-0.279282	0.154156	0.282195	-0.349775	0.145136	0.194307	0.197024	-0.128155	0.00934257	-0.29077	-0.406989	0.0824997	0.174805	0.209064	0.361346	0.0998907	0.216158	-0.230125	0.176601	0.334619	0.574711	-0.493182	-0.291534	0.508717	-0.18806	-0.175249	-0.460445	0.205865	0.371336	0.407455	0.0129779	-0.439919	0.0798476
KEGG_FRUCTOSE_AND_MANNOSE_METABOLISM	0.142158	0.255014	-0.135796	0.236877	-0.124961	0.161986	0.21093	0.217415	0.0165118	-0.0838825	-0.153257	-0.087358	0.305646	0.0107165	-0.359473	0.00490826	-0.343788	0.072168	0.0125046	0.10159	-0.31381	0.165278	0.222155	-0.0165459	0.324862	-0.197442	-0.153853	0.242465	0.196239	0.311823	-0.0317067	-0.390393	0.433892	-0.133855	0.180088	-0.359593	0.24368	-0.215306	-0.318622	0.44804	0.0608105	0.168256	-0.346154	0.31839	-0.197712	-0.215565	0.0377261	0.167329	0.20358
KEGG_GALACTOSE_METABOLISM	-0.0985559	0.0548975	-0.286358	-0.0427677	-0.312353	0.155749	0.176412	-0.124072	-0.0861162	-0.0587174	-0.0588347	-0.34966	0.0898829	-0.128659	-0.120569	0.00472252	-0.228889	-0.0178772	0.29925	0.224874	-0.153396	0.091165	-0.0366918	-0.0530453	-0.02328	-0.345046	-0.109335	0.016679	-0.105793	-0.242875	0.133214	-0.361754	0.0164009	0.0913887	0.412067	-0.341444	0.24485	-0.16296	0.107547	0.456801	-0.0359242	0.278561	-0.473599	-0.00286517	-0.0733536	-0.268926	-0.296664	0.173357	0.266784
KEGG_ASCORBATE_AND_ALDARATE_METABOLISM	0.15299	0.168657	0.208912	0.117047	0.072045	-0.296689	-0.158733	0.0426696	0.303298	0.492115	0.249082	-0.238187	-0.14127	0.188253	-0.505708	0.474723	-0.139897	-0.0147961	0.494912	-0.30912	0.229259	-0.00187098	0.228751	-0.28872	-0.0462554	-0.233999	-0.36449	-0.0262371	0.162209	0.566001	0.253829	0.449621	0.345789	-0.302609	0.0546037	0.0947445	0.529771	-0.535184	-0.182093	0.42573	-0.271426	0.0602083	-0.415124	0.154709	0.274416	0.211212	-0.0731499	-0.388482	0.0830417
KEGG_FATTY_ACID_METABOLISM	0.0634982	0.334197	-0.262838	-0.175314	-0.00990944	0.235345	-0.147485	-0.267679	0.416964	0.486208	-0.290127	0.0972207	-0.386054	-0.0668155	-0.0553019	0.0479997	-0.134773	0.0621223	0.252052	-0.362652	0.101477	-0.0759638	-0.0415141	-0.274174	-0.343463	-0.381401	-0.35673	-0.067515	-0.263715	0.215233	0.0148546	-0.309152	0.178112	-0.38705	0.0383942	-0.238726	0.165581	-0.452582	0.0838826	0.122666	-0.356447	-0.247644	-0.308912	0.109354	0.114246	-0.119569	-0.367009	-0.291196	0.43377
KEGG_STEROID_BIOSYNTHESIS	0.314049	0.234869	0.0408385	-0.0923722	-0.430685	0.444036	0.555363	-0.464753	-0.0247185	-0.364521	0.293803	-0.272767	-0.304307	-0.0237298	0.042269	-0.237195	-0.197426	-0.567419	0.470151	-0.492155	-0.191302	0.167279	0.480453	0.0463966	-0.120728	-0.353651	-0.101259	0.33043	0.0524149	0.28362	-0.245338	-0.568938	0.0248201	0.0564502	0.371622	0.457455	0.414062	-0.125961	-0.257734	0.302738	0.24051	0.546028	-0.458971	0.101896	0.332074	-0.317749	0.00635468	0.0575824	0.180105
KEGG_PRIMARY_BILE_ACID_BIOSYNTHESIS	-0.282504	0.00656348	-0.397614	-0.402237	0.388942	0.346154	-0.31219	-0.389304	0.557049	0.469702	0.485613	-0.355089	0.126744	0.522322	0.28368	0.224897	0.384447	-0.194484	0.0652082	-0.564922	0.37459	-0.035593	-0.22903	-0.401571	-0.268243	-0.174193	-0.310532	0.0110063	-0.152247	0.0222758	-0.190165	0.351552	-0.271629	-0.425382	-0.0962532	-0.199422	-0.220693	-0.227347	0.341031	-0.450135	0.00527375	-0.265325	-0.230293	-0.442663	-0.210157	-0.478265	-0.237968	-0.333308	-0.162802
KEGG_STEROID_HORMONE_BIOSYNTHESIS	0.260872	0.326391	0.282858	-0.0552641	0.376517	0.159707	-0.256674	0.0258026	0.317071	0.437432	0.148363	-0.239426	-0.147771	0.195512	-0.283987	0.315368	0.122661	0.00647395	0.404894	-0.100492	0.413812	0.19772	0.195872	-0.218744	-0.061228	0.364918	-0.244719	-0.0346793	-0.0920224	0.155847	0.278126	0.470806	0.120412	-0.102572	0.0612646	0.379505	0.317826	-0.480328	-0.0203416	0.17935	-0.0420077	0.0168408	-0.298449	0.0551725	0.368692	0.261683	-0.184119	-0.207471	-0.0491291
KEGG_OXIDATIVE_PHOSPHORYLATION	0.19087	0.543686	0.272641	-0.130334	-0.528195	0.495187	-0.149298	0.236346	0.500315	0.376129	0.00824675	-0.373768	-0.423562	0.0617819	-0.523842	-0.1874	-0.257553	0.196521	0.35907	0.065353	-0.0680718	0.342872	0.317405	0.00850784	-0.181152	-0.531034	0.232838	0.0719137	-0.373823	0.119797	0.0472524	-0.442366	0.0984529	0.154732	-0.284466	0.442196	0.106494	-0.520046	-0.503054	0.257875	0.34076	-0.355012	-0.315645	-0.192587	0.586458	0.389427	-0.404406	-0.283055	0.222335
KEGG_PURINE_METABOLISM	0.169245	0.17124	-0.100854	-0.0863049	-0.20314	0.0712028	0.0550546	-0.116366	-0.0340076	0.0879607	-0.0997786	-0.0769726	-0.116378	0.0253334	-0.143171	-0.165237	-0.240185	0.0177198	0.0680434	0.13312	-0.144687	0.191424	0.139298	-0.0453505	-0.0146083	-0.157786	0.0359612	0.145201	-0.17883	-0.0159684	0.191831	-0.257172	0.106459	-0.146332	0.0324463	0.0746612	0.11174	-0.20923	-0.208151	0.116529	0.0345154	-0.242367	0.0460751	-0.143	0.248693	0.0726943	-0.272732	0.00832971	0.0747199
KEGG_PYRIMIDINE_METABOLISM	0.181496	0.346729	-0.0566742	0.0123197	-0.528696	0.114404	0.0950639	0.0850987	-0.115353	-0.157305	-0.175188	-0.226259	-0.294726	-0.0509945	-0.311794	-0.367467	-0.352954	0.0329098	-0.0586149	0.245832	-0.347846	0.184709	0.376894	-0.197935	-0.0273444	-0.408778	0.227784	0.216726	-0.263284	0.0714431	0.212642	-0.403573	0.138867	-0.0111513	0.263526	0.0653224	0.155444	-0.28945	-0.452702	0.243832	0.185273	-0.158132	-0.0793384	0.0040931	0.41301	0.290034	-0.226184	0.27355	0.373678
KEGG_ALANINE_ASPARTATE_AND_GLUTAMATE_METABOLISM	0.104245	0.282154	0.0415696	-0.0965606	-0.27855	0.306083	0.214822	-0.0314486	-0.128247	-0.00279932	-0.167847	0.124081	-0.234905	-0.0935515	-0.152868	0.288151	-0.0567177	0.326985	0.247136	-0.0119461	-0.0977206	0.0806204	-0.213695	0.0432153	0.157053	-0.146863	-0.198763	0.0951821	-0.242239	0.119809	-0.0512655	-0.00771195	0.229052	-0.362121	-0.183548	0.215051	-0.000920224	-0.186995	-0.193966	0.018709	-0.291305	-0.0106486	-0.265062	-0.178766	0.393901	0.0275091	-0.082006	-0.0336054	0.185525
KEGG_GLYCINE_SERINE_AND_THREONINE_METABOLISM	0.329557	0.349962	-0.120841	-0.145383	-0.0401387	0.233528	0.31515	-0.21617	0.421514	0.0393708	0.191405	-0.331312	-0.307883	0.191808	-0.0754663	0.51034	-0.0542794	0.169831	-0.429457	-0.347464	-0.25119	0.25154	-0.0305957	-0.130112	0.0476959	0.0897718	-0.344137	0.0462326	-0.267669	0.00639563	0.210036	0.362473	-0.0180934	-0.427382	0.0186182	0.177179	0.278909	-0.160197	0.142068	0.108751	-0.0273204	-0.305203	0.0211284	-0.181877	0.16923	-0.0829344	-0.34013	-0.414905	0.338314
KEGG_CYSTEINE_AND_METHIONINE_METABOLISM	0.304225	0.331976	-0.0693361	-0.154084	-0.393145	-0.0837812	0.208482	-0.0568855	-0.000209628	-0.241977	-0.246192	-0.0561745	-0.234649	0.132305	-0.34315	-0.113013	0.166931	-0.0673305	0.0882562	-0.265985	-0.348633	0.0522674	-0.13321	-0.0179148	0.0859781	-0.197462	-0.0848859	0.315587	-0.301156	0.282469	0.1843	-0.180366	0.388086	-0.173823	-0.0907976	-0.0592224	0.236618	0.0171786	-0.124907	0.121515	-0.125462	-0.246331	-0.187893	-0.304445	0.411488	0.300057	-0.00739193	-0.0905941	0.405025
KEGG_VALINE_LEUCINE_AND_ISOLEUCINE_DEGRADATION	0.192497	0.295501	-0.437994	-0.407712	-0.0906243	0.234296	-0.109074	-0.238979	0.410492	0.428364	-0.110713	0.115278	-0.00709243	-0.30134	-0.0396734	-0.214533	0.085954	0.131107	0.187619	-0.520578	-0.196427	0.0247104	-0.156347	-0.192034	-0.157666	-0.44667	0.0563889	-0.221281	-0.227498	0.10955	0.106577	-0.385033	0.276136	-0.134432	-0.141022	-0.317947	0.288223	-0.217936	-0.25745	0.228659	-0.211506	-0.311749	-0.373768	0.149225	0.318613	-0.110608	-0.394219	-0.168589	0.313737
KEGG_LYSINE_DEGRADATION	0.189841	0.228758	-0.135966	-0.0238846	-0.273212	-0.0892975	-0.0374979	-0.0821985	-0.243523	-0.0442272	-0.359188	0.0321315	0.00433	-0.323996	-0.142561	-0.25621	0.0614204	0.0336431	0.079229	-0.313416	-0.2988	0.122655	0.273183	0.278543	0.133032	-0.524365	0.155111	-0.0543232	0.175094	-0.092016	0.224282	-0.413155	0.364132	-0.0412189	0.298452	-0.16983	0.338535	0.189517	-0.283254	0.228025	-0.104978	-0.0214052	-0.265588	0.152124	-0.0153762	0.0380498	0.0094322	0.266629	0.257165
KEGG_ARGININE_AND_PROLINE_METABOLISM	0.18181	0.0717654	-0.221549	-0.212253	-0.247697	0.301099	-0.0357309	-0.288506	0.151553	0.308497	-0.0952744	-0.143364	-0.0477107	-0.0120038	0.0727351	0.00735009	-0.288475	-0.0194892	0.145765	-0.0486793	-0.0248561	0.144504	-0.0568388	0.15442	0.0917114	-0.429455	-0.285914	0.0221666	-0.307319	0.174919	0.00602148	-0.137255	-0.00769708	-0.280446	-0.170103	-0.0349767	0.146034	-0.336943	0.0475701	0.197862	-0.248669	0.153555	-0.4268	-0.109491	0.239247	-0.23783	-0.0447038	-0.287504	0.112078
KEGG_HISTIDINE_METABOLISM	-0.0879459	0.345911	-0.082999	-0.339179	0.210917	0.0896553	0.0140091	-0.280707	0.497405	0.408351	0.363177	-0.147752	-0.173365	0.217943	0.131908	0.261742	0.0192457	-0.105191	-0.0536205	-0.101154	0.124802	-0.12098	-0.29372	-0.172401	-0.230251	-0.0899584	-0.103096	-0.178702	-0.323538	0.154178	-0.220152	0.326044	0.0170457	-0.368983	-0.186395	-0.0102217	-0.00589312	-0.449435	0.220255	-0.0905851	-0.362629	0.130837	-0.188186	-0.042097	0.126782	-0.266921	-0.461543	-0.197372	0.352166
KEGG_TYROSINE_METABOLISM	0.0514379	0.280268	0.264139	-0.0448711	-0.0336729	0.3363	-0.11079	-0.280527	0.419258	0.486949	0.0681887	-0.373457	-0.0978174	0.232586	-0.191511	0.013031	-0.110735	0.188115	0.295341	-0.119971	0.334125	0.0917291	-0.206535	-0.180927	-0.0751295	-0.157859	-0.321655	0.0654257	-0.329275	-0.0941062	0.104616	0.138455	-0.118621	-0.0527397	0.0279185	0.0856266	0.17919	-0.262195	-0.0756003	0.096603	0.006079	-0.170436	-0.22586	0.124574	0.392676	-0.132021	-0.311355	-0.265645	0.206746
KEGG_PHENYLALANINE_METABOLISM	-0.0701432	-0.142555	0.272367	-0.0365852	0.019799	0.142925	-0.00512115	-0.450618	0.347823	0.519882	0.0467821	-0.392943	-0.129598	0.264065	-0.367194	0.243331	-0.0831416	0.0501857	0.374201	-0.089092	0.165733	0.438337	-0.26797	-0.129389	-0.120079	-0.137282	-0.408122	-0.0870976	-0.537496	0.323739	-0.0369768	0.01947	0.129536	-0.29538	0.2733	0.283986	0.428387	-0.376886	-0.0408683	-0.0955133	-0.300863	-0.0109256	-0.381158	-0.093359	0.239839	-0.132605	-0.185004	-0.277785	0.303694
KEGG_TRYPTOPHAN_METABOLISM	-0.0410317	0.372931	-0.148824	-0.397958	0.219611	-0.0904253	0.00867521	-0.366521	0.298939	0.318568	-0.0447991	-0.0857218	-0.112705	-0.0523713	-0.0969396	0.146345	-0.0204503	0.00595566	0.258675	-0.220805	0.0537155	0.216036	-0.246496	-0.228633	0.00731528	-0.248445	-0.094028	-0.17554	-0.454406	0.0804071	-0.122271	0.21219	0.129351	-0.363023	-0.0295515	0.00763291	0.197099	-0.120463	0.203009	0.025014	-0.267251	-0.0129994	-0.0240157	-0.154034	0.0323101	-0.257235	-0.433235	-0.279756	0.443839
KEGG_BETA_ALANINE_METABOLISM	-0.0650739	0.231727	-0.191864	-0.292933	-0.00548505	0.115336	0.127353	-0.0735252	0.294557	0.318817	-0.0694452	0.0133005	0.0660388	0.124363	0.408049	0.23751	-0.100714	-0.265655	0.249509	-0.185604	-0.117929	-0.0893968	-0.164791	-0.26504	-0.110543	-0.323931	-0.184148	-0.00598072	-0.0981566	0.30773	0.0483077	-0.128749	0.209311	-0.415065	0.109302	-0.238293	0.223631	-0.345459	0.0953617	-0.0787186	-0.122293	-0.293752	-0.275622	-0.201622	-0.0586088	-0.47505	-0.0779568	-0.125653	0.232149
KEGG_SELENOAMINO_ACID_METABOLISM	0.242904	0.489235	-0.374898	0.0593912	-0.329555	0.212742	0.266543	0.0957754	0.0606334	0.131339	-0.320712	0.0564577	-0.236587	-0.0347906	0.0190095	-0.397666	-0.250306	0.209532	-0.13422	-0.232294	-0.0711091	-0.397136	-0.00845453	-0.234774	0.00518558	-0.547793	-0.104394	0.361917	-0.108846	-0.274029	0.387026	-0.302045	0.487596	0.204844	-0.0303245	-0.0997056	0.255744	-0.0828121	-0.2842	0.334548	-0.0301649	-0.466481	-0.26425	-0.0647835	0.319784	0.236243	-0.350075	-0.0683026	0.507785
KEGG_GLUTATHIONE_METABOLISM	0.393816	0.409031	0.255889	0.105726	-0.205287	0.455893	0.223682	0.0431557	0.32879	0.440031	0.070045	-0.228088	-0.254733	-0.250161	-0.452106	-0.237526	-0.294075	-0.00628253	0.247115	-0.105704	0.34242	0.456584	0.148162	-0.0791008	-0.300589	-0.383617	-0.396363	0.379088	0.0176069	0.0831788	0.0246918	-0.173314	0.0395531	-0.162498	0.158683	0.22321	0.15002	-0.437697	-0.330441	0.491933	0.0962298	-0.10114	-0.457327	-0.0305094	0.440239	0.30403	-0.276163	-0.309591	0.326627
KEGG_STARCH_AND_SUCROSE_METABOLISM	-0.00772914	-0.0452327	0.161788	0.186162	0.202803	-0.138349	-0.00952256	0.157329	0.256974	0.191356	0.0922307	-0.24068	0.244957	0.0661359	-0.301499	0.334267	-0.0147259	-0.034928	0.426856	0.0204363	0.178356	0.143835	0.0529455	-0.201001	0.044463	-0.00722257	-0.209141	-0.0556009	0.0647504	-0.0606644	0.263827	0.110556	0.180743	-0.133503	-0.010483	-0.0987163	0.280376	-0.384659	0.0162349	0.332506	0.0349326	0.15846	-0.319116	0.18134	0.120492	0.0416325	-0.0588101	-0.0856484	-0.0149814
KEGG_AMINO_SUGAR_AND_NUCLEOTIDE_SUGAR_METABOLISM	-0.0121083	0.151108	-0.429064	0.107061	-0.334831	0.270999	0.272416	-0.0764865	-0.0453406	0.00595129	-0.169414	-0.0588164	0.151914	-0.298733	-0.113126	-0.163704	-0.25172	-0.0770472	0.0247649	0.351691	-0.130452	0.149851	0.00788096	-0.159002	-0.124071	-0.393802	0.0376086	0.278779	-0.0486627	-0.0131658	-0.163181	-0.41329	-0.173605	-0.174902	0.266155	-0.425595	0.241635	-0.155552	0.0927918	0.212717	-0.021471	0.0905981	-0.519602	0.180019	0.0789318	-0.157016	-0.18743	-0.0557081	0.0604688
KEGG_GLYCOSAMINOGLYCAN_BIOSYNTHESIS_CHONDROITIN_SULFATE	-0.152039	-0.39485	0.0442415	-0.081582	-0.0395766	-0.305114	0.509061	0.23334	-0.037088	0.178731	0.107822	-0.120113	0.288302	-0.389587	0.0407469	0.254497	-0.433271	-0.025488	-0.112788	0.286516	0.36034	-0.163273	0.234015	0.481427	0.220571	0.0279468	0.192119	0.0644384	0.408011	-0.153058	-0.0161863	0.189474	-0.062358	0.320563	-0.167482	0.347539	0.0592317	0.548054	0.276751	0.450587	-0.34324	0.423248	0.135838	-0.042222	-0.26008	-0.279221	0.546062	-0.476516	-0.522503
KEGG_GLYCOSAMINOGLYCAN_BIOSYNTHESIS_HEPARAN_SULFATE	-0.363411	-0.287991	-0.217946	0.0343329	0.01659	-0.176219	0.165091	0.125662	-0.205503	-0.304046	0.113393	-0.00485477	0.227132	-0.121727	0.282808	-0.045848	0.194902	0.200906	0.0858172	0.172098	0.353234	0.00903107	0.0793186	0.254091	-0.0916124	-0.00974107	-0.00178339	0.0389128	0.523719	0.294511	0.354546	-0.142624	-0.307191	0.212715	0.185769	-0.222728	0.0968543	0.359513	0.00117492	0.389449	-0.207814	0.244746	-0.00879774	0.198509	-0.216785	-0.134136	0.373531	0.0267002	-0.119651
KEGG_INOSITOL_PHOSPHATE_METABOLISM	-0.188919	-0.427965	-0.355582	-0.15984	-0.0549633	-0.312787	0.119354	-0.177843	-0.461659	-0.0956832	-0.0657933	0.206947	0.0425713	-0.16669	0.260851	0.0700808	0.16833	0.000685962	-0.116851	-0.287758	-0.186163	0.144776	0.131124	-0.0241133	-0.154996	-0.0997388	-0.142901	-0.225146	0.130366	0.0441333	-0.116667	-0.123251	0.128425	-0.295265	0.167911	-0.147279	0.0275659	0.280761	0.051361	-0.193713	-0.027878	0.0443087	0.108202	0.076659	-0.144667	-0.117469	0.193959	0.205026	0.114675
KEGG_PYRUVATE_METABOLISM	0.135722	0.368676	0.129111	-0.0845574	-0.35083	-0.0632387	0.306682	-0.275896	0.407036	0.209022	-0.064847	-0.0673526	-0.384345	-0.0326656	-0.385685	-0.172066	-0.256177	0.0023121	0.190433	-0.143682	-0.240549	0.126699	-0.064083	0.0424669	0.0244807	-0.365606	-0.0574177	0.0464531	-0.332256	0.272278	0.104043	-0.279853	0.321974	-0.339541	0.114238	0.0151652	0.218758	-0.373545	-0.34354	0.306761	0.0202069	-0.0376542	-0.262118	0.0638169	0.2845	0.0781326	-0.421575	-0.384541	0.364178
KEGG_GLYOXYLATE_AND_DICARBOXYLATE_METABOLISM	-0.343504	0.483886	-0.401653	0.144279	-0.457388	0.0296659	0.402577	-0.0330321	-0.236142	-0.224761	-0.372306	-0.41241	-0.37779	-0.511815	-0.54027	-0.0294391	-0.414085	0.182154	0.25253	0.318863	-0.483718	0.0544297	0.240979	-0.262736	0.253166	-0.442288	0.0294507	-0.00536513	-0.539205	0.185455	0.445494	-0.503553	0.394471	-0.175955	0.437925	-0.0569154	0.0904797	-0.0561154	-0.257603	0.376002	-0.160236	-0.293824	-0.00985591	-0.112284	0.246996	0.354322	-0.192619	-0.248602	0.306164
KEGG_PROPANOATE_METABOLISM	0.224121	0.281573	-0.189448	-0.361574	-0.255614	-0.0802386	-0.213697	-0.311181	0.416564	0.341005	-0.278042	0.227638	-0.314964	-0.210196	-0.139746	-0.254973	-0.132655	-0.128935	0.370161	-0.461993	-0.276831	0.0510046	-0.386096	0.0472271	-0.1137	-0.445885	0.148755	-0.0159817	-0.2782	0.360456	0.160499	-0.346806	0.482811	-0.296784	0.119284	-0.211255	0.203882	-0.202023	-0.335055	0.146416	-0.304046	-0.178785	-0.372084	-0.128585	0.232727	-0.0232621	-0.428142	-0.0988378	0.0898494
KEGG_BUTANOATE_METABOLISM	0.150166	0.221459	-0.204782	-0.32908	-0.0539443	0.232331	-0.191835	-0.0942474	0.452001	0.436632	-0.0901555	-0.0784516	-0.176591	-0.116287	-0.195418	-0.249746	-0.180665	0.0673159	0.35059	-0.338545	-0.019105	0.17815	0.0454575	0.0124544	-0.0932501	-0.398399	-0.126902	-0.142197	-0.226793	0.119297	-0.0233849	-0.268344	0.187364	-0.133382	-0.0332923	-0.110558	0.182513	-0.298785	-0.309098	0.210202	-0.0767368	0.108387	-0.395793	-0.00349949	0.276131	-0.162212	-0.335697	-0.265523	0.22521
KEGG_ONE_CARBON_POOL_BY_FOLATE	0.198256	0.423987	-0.306931	-0.143436	-0.314961	0.190644	0.426911	-0.0962097	-0.282574	-0.309417	0.130769	-0.482972	-0.48259	-0.144113	-0.0715141	-0.104359	-0.373767	0.400341	-0.299438	0.0148533	-0.625823	0.357262	0.129826	0.109583	0.231788	-0.441842	0.340238	0.396881	0.0748157	-0.114316	0.420661	-0.432688	0.579103	0.158036	0.209296	-0.0518504	-0.250132	-0.203732	-0.290603	0.131631	0.321092	-0.414696	0.151136	0.0315906	0.260885	0.336264	-0.322473	0.406169	0.530346
KEGG_FOLATE_BIOSYNTHESIS	0.0265852	0.304495	0.202849	0.140018	-0.0570946	0.380356	0.0631508	-0.125629	-0.0610152	0.222357	0.335139	-0.235027	-0.488899	-0.393313	-0.195501	0.355031	-0.145033	0.349602	0.0881862	0.612928	-0.420058	0.273384	0.251327	-0.228039	0.158366	-0.571455	-0.0296058	0.35694	-0.467534	0.295598	-0.134375	0.0209493	-0.112576	0.160381	0.20091	0.618246	-0.184828	-0.377193	-0.326853	0.380324	-0.0220143	-0.47323	-0.194515	0.135035	0.517154	0.0602758	-0.2119	-0.215708	-0.178526
KEGG_RETINOL_METABOLISM	0.131815	0.180474	0.394254	0.0119013	0.0740159	0.0138324	-0.198384	-0.202593	0.367796	0.404274	0.0891393	-0.368946	-0.30208	0.174144	-0.454605	0.307605	0.266838	0.0914156	0.475921	-0.260104	0.32024	0.136843	0.268991	-0.285688	-0.160164	0.305698	-0.259664	-0.0440093	-0.11359	0.145817	0.35302	0.367973	-0.14106	-0.180042	-0.0883446	0.426001	0.351649	-0.481597	-0.0905784	0.188846	-0.112413	0.141856	-0.203933	0.446529	0.457303	0.229882	0.0418098	-0.104223	-0.143953
KEGG_PORPHYRIN_AND_CHLOROPHYLL_METABOLISM	0.13867	0.309841	-0.0481488	-0.0210823	-0.210506	0.194644	0.0266172	-0.268105	0.29682	0.327388	0.125014	-0.236672	-0.295206	0.103053	-0.31921	0.285772	-0.0865623	-0.117149	0.244717	-0.191376	0.142631	0.14991	0.0611117	-0.145182	-0.232765	-0.398257	-0.221645	0.185434	0.0418033	0.233447	0.0607552	-0.0260242	0.213426	-0.217632	0.192276	-0.180314	0.53739	-0.554883	-0.356671	0.411748	0.00726683	0.104882	-0.28639	0.206605	0.391244	0.11998	-0.305575	-0.268104	0.238025
KEGG_TERPENOID_BACKBONE_BIOSYNTHESIS	0.349486	0.494399	-0.161982	-0.171021	-0.624585	0.404049	0.340484	-0.2086	0.233222	-0.0650127	-0.0618417	0.0111999	-0.44978	-0.421374	-0.0775448	-0.328697	-0.308002	-0.615679	0.523639	-0.555867	-0.224939	0.522237	0.238687	-0.0175711	0.278077	-0.43141	0.15785	0.30584	-0.237311	0.503031	0.181014	-0.722725	0.229784	0.0968309	0.442336	0.182839	0.388186	-0.341706	-0.556083	0.345749	-0.266504	0.459416	-0.407496	-0.230261	0.416713	0.0575333	0.290855	-0.0134258	0.0670814
KEGG_NITROGEN_METABOLISM	0.13505	0.49061	0.0948238	-0.103037	0.161547	0.245385	0.0469589	-0.138893	0.352606	0.35989	0.168879	0.017416	-0.264043	0.0470848	-0.115413	0.461887	-0.103917	0.0121974	0.0542959	-0.252695	-0.173376	0.0455683	-0.152482	-0.209608	-0.229625	0.0492127	-0.195227	0.0647194	-0.493686	0.0545123	0.261439	0.311097	-0.0452403	-0.2733	-0.24916	-0.00305013	0.0806371	-0.411132	0.237429	-0.275129	-0.192398	-0.218903	-0.324727	0.0420433	0.327171	0.000538274	-0.292248	-0.127089	0.196953
KEGG_SULFUR_METABOLISM	-0.334039	0.159723	-0.342314	-0.379904	0.0439019	-0.287948	-0.206594	-0.21992	0.446304	0.46801	0.269123	0.126988	0.133672	0.540989	0.0894265	0.0125389	0.0389166	-0.485783	0.213737	-0.478013	0.261669	-0.219381	-0.321839	-0.583012	-0.427179	-0.217854	-0.0452359	-0.306153	-0.485125	-0.288975	-0.12824	0.191908	0.212245	0.136022	0.325193	-0.0628734	-0.0118683	-0.185109	0.24278	-0.167333	-0.125867	-0.178637	0.0681913	-0.136157	-0.251038	-0.287822	-0.232961	-0.440933	0.0806549
KEGG_METABOLISM_OF_XENOBIOTICS_BY_CYTOCHROME_P450	0.257287	0.324999	0.471742	0.168097	0.177927	0.248552	0.0683644	0.0237425	0.42176	0.520729	0.100633	-0.340811	-0.3245	0.14037	-0.410586	0.223269	0.16161	0.252052	0.451044	-0.240104	0.442954	0.265664	0.0261076	-0.198717	-0.187593	0.195912	-0.432148	0.00400639	-0.152268	0.0827156	0.343897	0.41776	-0.0201303	-0.34062	0.105321	0.359508	0.423711	-0.527052	-0.106824	0.363627	-0.17772	-0.13439	-0.38597	0.195592	0.513002	0.320648	-0.0596692	-0.332513	0.0988528
KEGG_DRUG_METABOLISM_CYTOCHROME_P450	0.170223	0.291097	0.393638	-0.00706325	0.171402	0.292656	-0.041851	0.0291696	0.44517	0.484883	0.114066	-0.254599	-0.23518	0.217684	-0.414545	0.16074	0.259301	0.208296	0.451111	-0.247165	0.44964	0.15837	-0.0185087	-0.210622	-0.19851	0.265051	-0.41077	-0.142782	-0.106601	0.0268473	0.351576	0.466009	-0.103294	-0.36978	-0.0655327	0.408134	0.453794	-0.499092	0.00577115	0.254352	-0.256298	-0.14493	-0.325417	0.257545	0.500953	0.234983	-0.149916	-0.320989	-0.121286
KEGG_DRUG_METABOLISM_OTHER_ENZYMES	-0.00115228	0.240987	0.319246	0.0651136	-0.199552	-0.072104	0.0125801	0.0423178	0.288029	0.187453	0.244393	-0.335519	-0.0450144	0.252239	-0.276363	0.35945	0.036783	0.078065	0.307097	0.025023	-0.00364893	0.109443	0.187601	-0.19181	0.116389	0.0925943	0.0625983	0.0379703	-0.0146722	-0.0967151	0.12592	0.224814	0.00905492	-0.0606376	0.0701956	0.298042	0.329402	-0.425603	-0.244337	0.108035	0.160459	0.127877	-0.292511	0.275017	0.299401	0.245397	-0.0545152	-0.202637	0.0473455
KEGG_BIOSYNTHESIS_OF_UNSATURATED_FATTY_ACIDS	-0.0496812	0.0907609	-0.0176613	-0.35185	-0.336685	0.362236	0.220207	-0.415135	0.0794293	0.216892	-0.0786402	0.0774787	-0.178059	0.365461	0.151102	-0.319315	-0.559894	-0.625346	0.133715	-0.491374	-0.0406531	0.305872	-0.230286	-0.159643	-0.478035	-0.666612	-0.256972	0.188654	-0.17957	0.181719	-0.0397312	-0.299171	-0.270344	0.256627	-0.255463	-0.318853	0.258728	-0.210177	-0.177178	-0.0563655	0.0068117	0.366509	-0.498215	-0.343029	0.105544	-0.054781	-0.258631	-0.417171	0.497951
KEGG_ABC_TRANSPORTERS	-0.0992381	-0.402412	0.0990333	0.115404	0.353527	-0.33644	0.0193976	-0.22275	-0.0638772	0.0817936	0.0932519	0.0289483	-0.173576	0.0667828	-0.10187	0.237827	0.0533964	0.243327	0.0211996	-0.220318	0.144518	-0.0168195	-0.298466	-0.0681358	-0.0952594	0.324821	-0.465095	-0.215194	0.156629	0.0176444	0.0310541	0.33915	-0.354048	-0.310314	0.231728	0.258359	0.169638	-0.0953893	0.334577	-0.223106	-0.132665	-0.28613	0.160512	0.222902	-0.280518	0.0473093	-0.111421	-0.325514	0.079109
KEGG_RIBOSOME	0.584254	0.751296	0.392008	0.369344	0.226466	0.565128	-0.675244	-0.146054	0.741404	0.613495	0.339413	-0.193434	-0.585046	-0.123489	-0.660623	0.36983	-0.363685	-0.0959322	0.303674	0.765633	-0.234962	0.624633	0.207752	0.52612	-0.0206501	-0.506642	0.463208	-0.0400989	-0.848207	-0.640025	0.522138	-0.147002	0.339637	0.402921	-0.583018	0.635133	-0.189526	-0.897845	-0.091552	0.624317	0.294263	0.490397	0.505464	-0.526488	0.56878	0.73721	-0.781939	-0.140219	-0.429236
KEGG_RNA_DEGRADATION	0.100757	0.248713	-0.0445186	0.306242	-0.370289	0.146634	0.128289	0.475384	-0.269194	-0.324138	-0.433178	-0.0260492	-0.303236	-0.106166	-0.396788	-0.36555	-0.561559	0.129738	0.0206828	0.0129025	-0.46358	0.22489	0.3371	-0.120215	0.331498	-0.534747	0.432105	0.311644	0.109895	0.0949091	0.394592	-0.635894	0.310026	0.318038	0.143063	0.204721	0.312406	-0.0655879	-0.450403	0.312221	0.242602	-0.321666	0.269562	-0.281709	0.214469	0.468923	-0.291548	0.305336	0.28023
KEGG_RNA_POLYMERASE	0.150063	0.397005	0.166405	0.181434	-0.62421	0.168179	0.151018	0.165003	-0.103287	-0.0959106	-0.357472	-0.121847	-0.367991	-0.112455	-0.281453	-0.375544	-0.226226	0.0256794	-0.181634	0.251428	-0.440505	0.0720052	0.607216	0.0133134	0.163575	-0.415398	0.327304	0.417299	-0.429609	-0.020616	0.452414	-0.554031	0.321369	0.289459	-0.074404	-0.0472154	0.547577	-0.375163	-0.455237	0.363685	0.157863	-0.338274	-0.125771	-0.00843547	0.467536	0.342661	-0.187732	0.392653	0.314839
KEGG_DNA_REPLICATION	0.53769	0.498317	0.147235	0.489092	-0.642926	0.25728	0.511597	0.234328	-0.481584	-0.763291	0.121556	-0.634195	-0.385711	-0.278596	-0.674843	-0.406283	-0.395753	0.608802	0.165962	0.240257	-0.639673	0.166108	0.620028	0.199974	0.506916	-0.285972	0.618081	0.602185	0.350137	0.356656	0.532039	-0.613968	0.509453	0.215402	0.34921	0.19973	0.171319	0.259981	-0.767635	0.393874	0.277424	-0.0330293	0.407689	0.343867	0.644925	0.538011	-0.291077	0.475882	0.538737
KEGG_SPLICEOSOME	-0.0224062	0.123092	0.147556	0.453838	-0.451383	-0.183859	0.0413274	0.43483	-0.321194	-0.386212	-0.414389	0.0634482	-0.187885	-0.150872	-0.470299	-0.514604	-0.515806	0.284622	0.0556411	0.296193	-0.621285	-0.0412456	0.46994	-0.190677	0.434842	-0.533515	0.515903	0.31959	0.299914	-0.047414	0.498455	-0.626928	0.416094	0.30918	0.152012	-0.00613644	0.16349	-0.0171726	-0.467297	0.187078	0.397626	-0.237094	0.304297	-0.139806	0.197425	0.390582	-0.129692	0.414843	0.253578
KEGG_PROTEASOME	0.357981	0.57512	0.42322	-0.0560532	-0.656679	0.450028	0.205797	-0.174696	-0.246926	-0.390592	-0.579295	-0.419947	-0.476403	0.222687	-0.727939	-0.282373	-0.539576	0.245408	0.437195	0.433472	-0.355424	0.321838	0.132044	-0.150688	0.332981	-0.673529	0.547255	0.625725	-0.34702	0.294836	-0.0173125	-0.337631	0.385556	0.251182	-0.195419	0.0162592	0.423114	-0.352838	-0.698173	0.452266	0.440669	0.334627	-0.443012	0.0738953	0.671262	0.484898	-0.129763	0.246634	0.46825
KEGG_PROTEIN_EXPORT	0.172934	0.403774	-0.301716	-0.344035	-0.357028	-0.0135805	-0.221445	-0.120307	0.373121	0.107373	-0.545549	0.306537	-0.062649	0.416604	-0.297678	0.149362	-0.601935	-0.0255403	-0.23596	0.215273	-0.259739	-0.116175	0.440111	-0.0687514	-0.113809	-0.560236	0.420409	0.279337	0.0672825	0.160485	-0.010223	-0.311324	-0.299179	-0.243393	-0.385999	-0.0464436	0.170811	-0.621877	-0.643096	0.101377	0.322049	-0.224662	-0.50953	-0.520203	0.351084	0.54282	-0.264425	0.187776	-0.214087
KEGG_PPAR_SIGNALING_PATHWAY	-0.0173767	-0.00435491	-0.206273	-0.140023	0.222505	-0.0450813	-0.120312	-0.230321	0.368641	0.255149	0.162731	-0.110741	-0.0367105	0.14897	-0.0198854	0.336363	0.246936	-0.133596	0.159685	-0.0813982	0.0662297	0.0863941	-0.0476927	-0.0200825	-0.173784	-0.00914675	-0.271767	-0.0711808	-0.237524	-0.0337832	-0.2119	0.0554718	-0.130198	-0.136846	-0.112991	-0.0324168	-0.0086434	-0.336628	0.340523	0.018966	-0.241174	0.105556	-0.176541	0.147586	0.113301	-0.170261	-0.116021	-0.177257	0.262968
KEGG_BASE_EXCISION_REPAIR	0.173863	0.514867	-0.0254792	0.258284	-0.576988	-0.143051	0.152957	0.313336	-0.298996	-0.396677	-0.0523927	-0.223049	-0.397106	-0.0360967	-0.374482	-0.448406	-0.33789	0.360121	-0.0836189	0.327327	-0.595895	-0.200462	0.33226	-0.221291	0.291484	-0.36333	0.29433	0.367146	-0.229025	0.275047	0.316936	-0.527547	0.408044	0.244909	0.392569	0.218505	0.067987	0.0201133	-0.62983	0.358549	0.216393	-0.225328	0.419269	0.310032	0.361668	0.416131	-0.138928	0.405869	0.50219
KEGG_NUCLEOTIDE_EXCISION_REPAIR	0.305402	0.181454	0.00823897	0.243745	-0.636334	0.0356987	0.10792	0.31037	-0.19159	-0.489383	-0.358053	-0.250652	-0.327513	-0.322066	-0.442679	-0.462492	-0.127486	0.478536	-0.091944	0.31949	-0.450607	0.0461021	0.344257	-0.067427	0.127312	-0.353564	0.617333	0.367688	0.195241	0.139804	0.460352	-0.636086	0.16436	0.21103	0.027718	-0.0469267	0.265829	0.204224	-0.621094	0.318311	0.321246	-0.0150534	0.1708	0.0320378	0.429779	0.457626	-0.244077	0.409355	0.205559
KEGG_MISMATCH_REPAIR	0.464315	0.446869	-0.0936307	0.473079	-0.623423	0.208667	0.378099	0.159633	-0.404214	-0.695171	-0.21663	-0.492782	-0.198407	-0.052253	-0.569045	-0.422609	-0.272101	0.536234	-0.164527	-0.187428	-0.650689	0.124267	0.465856	0.286705	0.178808	-0.280309	0.668837	0.560277	0.349735	0.245015	0.484223	-0.708384	0.339541	0.069618	0.037467	-0.182811	0.223873	0.199669	-0.726997	0.339609	0.0910282	-0.0782775	0.346765	-0.00305488	0.448394	0.437201	-0.419062	0.491106	0.436943
KEGG_HOMOLOGOUS_RECOMBINATION	0.565843	0.393595	0.148184	0.428406	-0.551927	0.0854659	0.359086	0.41585	-0.401048	-0.692334	-0.135242	-0.727126	-0.460153	-0.308885	-0.605957	-0.536836	-0.227249	0.586841	-0.278482	0.379401	-0.696527	0.122827	0.464706	0.0852264	0.345762	-0.345781	0.419747	0.462541	0.368226	0.00426704	0.62849	-0.516728	0.535219	0.329872	0.200795	0.207176	-0.0925172	0.230072	-0.613721	0.400168	0.392589	-0.297771	0.441589	0.0913396	0.424987	0.378376	-0.340836	0.587113	0.454651
KEGG_MAPK_SIGNALING_PATHWAY	-0.103875	-0.348518	-0.130539	-0.124975	0.265998	-0.0717608	0.0509542	0.0483052	-0.166473	-0.131389	-0.0391279	0.161848	0.197833	-0.0848861	0.28163	0.0159067	-0.172261	-0.0184115	-0.000756897	0.0723198	0.145752	0.0446744	-0.0111519	-0.0645107	0.0970099	0.0898902	-0.032819	-0.129327	0.0507401	-0.0325813	-0.165217	-0.062269	-0.144062	-0.0815503	-0.0233002	-0.0573287	-0.106399	0.155267	0.33111	-0.0133078	-0.19367	0.158659	0.183563	-0.051501	-0.154568	-0.172655	0.218113	-0.111492	-0.103254
KEGG_ERBB_SIGNALING_PATHWAY	-0.0677263	-0.430405	-0.0979747	0.00288443	-0.03747	-0.0867833	-0.109746	0.218234	-0.340397	-0.320408	-0.178866	0.281415	0.232386	-0.0940798	0.0304522	-0.104903	-0.102956	-0.105603	0.130729	-0.0231288	0.090515	0.12584	0.211557	0.0581719	-0.132638	-0.0884035	0.20413	-0.227873	0.31879	-0.0527902	0.000734812	-0.245612	-0.142402	-0.0220192	0.129586	-0.239453	0.11462	0.21681	0.107636	0.184909	0.00228285	0.284716	-0.0514134	0.227569	-0.00216952	0.147716	0.256385	0.186234	0.117103
KEGG_CALCIUM_SIGNALING_PATHWAY	-0.130725	-0.260537	-0.0226919	-0.020278	0.273587	-0.103341	-0.0749644	-0.112802	0.041057	0.0862473	0.130551	0.0741327	0.0324244	0.120363	0.23418	0.184637	0.185063	0.0414894	0.0677453	-0.0210926	0.26231	0.0265733	-0.226038	-0.0380578	0.212852	0.276434	-0.200616	-0.178298	-0.0144381	0.140613	-0.155557	0.312872	-0.0869036	-0.151784	-0.0915217	0.0386579	-0.273653	0.0859816	0.316443	-0.0963955	-0.181031	0.0644189	0.100359	0.126329	-0.148725	-0.23071	0.119193	-0.272488	-0.193531
KEGG_CYTOKINE_CYTOKINE_RECEPTOR_INTERACTION	-0.349897	-0.084331	-0.0929447	-0.371075	0.539636	0.267333	0.00221071	-0.0936527	0.235555	-0.0651341	0.201571	-0.0261908	0.15234	-0.0651854	0.039234	0.494537	0.175835	-0.0620728	0.0415255	0.357239	0.348199	-0.0106096	-0.332669	-0.384419	0.0226163	0.418973	-0.244851	0.0159349	-0.225198	-0.214222	-0.434344	0.555853	-0.187409	-0.187677	-0.281848	-0.122547	-0.322573	0.133968	0.424086	-0.240637	-0.322761	0.256265	0.21482	0.0553808	-0.33214	-0.461531	-0.268178	-0.256073	-0.190433
KEGG_CHEMOKINE_SIGNALING_PATHWAY	-0.277651	-0.292168	-0.20978	-0.281241	0.41113	0.267859	0.135738	-0.141062	-0.0949144	-0.250921	-0.0630597	0.110435	0.212673	-0.2175	0.0339915	0.382429	0.0557848	-0.0176143	0.056185	0.231085	0.305309	0.0215119	-0.276172	-0.256508	0.149531	0.269864	-0.261101	-0.0208423	-0.0100551	-0.049858	-0.357488	0.319086	-0.088558	-0.269772	-0.0300842	-0.171925	-0.223935	0.284227	0.309997	-0.0659216	-0.366373	0.176917	0.305991	0.173393	-0.258559	-0.407037	-0.218593	-0.0355752	0.0866959
KEGG_PHOSPHATIDYLINOSITOL_SIGNALING_SYSTEM	-0.183827	-0.440141	-0.126086	0.0619659	0.0764282	-0.364816	0.130599	-0.0853238	-0.34661	-0.178245	-0.0368637	0.189065	-0.0465076	-0.15061	0.230749	0.10292	0.174204	0.19316	0.0647596	-0.168823	-0.0288599	0.0554914	0.037827	-0.0332744	0.064431	0.114707	-0.166879	-0.217962	0.268117	0.0101056	-0.00460914	-0.0349841	-0.0106901	-0.316385	0.153213	-0.100225	-0.180458	0.287146	0.258664	-0.0838971	0.0122357	0.0960873	0.289135	0.178821	-0.156108	-0.143378	0.231174	0.149704	0.0392754
KEGG_NEUROACTIVE_LIGAND_RECEPTOR_INTERACTION	-0.0288949	0.00113252	0.222489	0.0178399	0.356218	-0.0326808	-0.0643088	-0.227653	0.295624	0.198808	0.257667	-0.158531	-0.0800786	0.213565	-0.0179735	0.315225	0.342289	0.00955836	0.167944	0.0172607	0.298852	-0.0358237	-0.184322	0.100566	0.107183	0.431273	-0.159172	0.069503	-0.115258	0.201144	-0.0066013	0.509941	0.0549424	0.0326796	-0.177387	0.192892	-0.223082	0.028571	0.227916	-0.175845	-0.198581	0.156428	0.235605	0.0932317	-0.119849	-0.209006	0.131037	-0.364802	-0.20263
KEGG_CELL_CYCLE	0.210464	0.265206	0.116837	0.160411	-0.431395	0.127866	0.16596	0.301839	-0.519241	-0.543192	-0.222952	-0.399561	-0.262407	-0.132117	-0.48038	-0.368504	-0.262587	0.280613	0.108251	0.215278	-0.422364	0.271152	0.36515	0.290653	0.25914	-0.143378	0.370249	0.397688	0.357472	0.241693	0.267215	-0.470109	0.307628	0.210832	0.255751	0.199846	0.100492	0.103579	-0.453913	0.368034	0.126922	-0.0133585	0.197563	0.0107966	0.34163	0.423452	0.18448	0.242593	0.370307
KEGG_OOCYTE_MEIOSIS	0.216558	-0.00739938	0.034016	0.0902855	-0.284004	0.222437	-0.0965527	0.0232685	-0.392556	-0.346208	-0.266602	-0.0368414	-0.0441127	-0.121536	-0.267926	-0.244176	-0.135903	0.140942	0.258348	0.0948546	-0.192576	0.194877	0.255355	0.129192	0.142472	-0.334316	0.27789	0.170963	0.308021	0.317974	0.160524	-0.380133	0.112047	0.0311129	0.234304	-0.058115	0.0173403	0.0488937	-0.251929	0.311062	0.0955592	-0.0548895	0.137856	-0.105494	0.138841	0.296465	0.0339928	-0.00813798	0.263369
KEGG_P53_SIGNALING_PATHWAY	0.138429	0.194324	-0.13042	-0.048812	-0.206997	0.2731	-0.0249569	0.269479	-0.283487	-0.275085	-0.156818	-0.141617	-0.159683	0.0252703	-0.264402	-0.26471	-0.119462	0.118666	-0.00899263	0.361639	-0.0603104	0.16648	0.172268	0.0885019	-0.111945	0.181001	0.307993	0.155055	0.25484	0.0325821	0.0783219	-0.362366	-0.0277779	0.30827	0.163931	0.0172883	0.150865	0.203733	-0.135055	0.0998885	-0.146921	0.178962	-0.012505	0.145203	0.271145	0.225121	0.368897	0.189073	-0.036264
KEGG_UBIQUITIN_MEDIATED_PROTEOLYSIS	0.173813	-0.0835577	-0.116934	-0.0855172	-0.332624	-0.0216997	-0.168782	0.270665	-0.471434	-0.44423	-0.445036	0.170526	0.0294535	-0.185297	-0.0895095	-0.293265	-0.385869	0.182403	-0.0988731	-0.00758138	-0.232195	-0.0110833	0.314568	0.159112	-0.167456	-0.470376	0.356816	0.0212044	0.410486	0.116479	0.229562	-0.466807	0.224237	0.136463	-0.0312212	-0.265901	0.230617	0.0834583	-0.305297	0.270924	0.0410982	-0.0335671	0.0247854	-0.184048	0.162363	0.298247	0.159142	0.362353	0.374127
KEGG_REGULATION_OF_AUTOPHAGY	0.230707	0.382369	-0.0613198	0.105186	-0.0749753	0.4039	0.12484	0.321092	0.197841	-0.0725127	-0.266318	-0.0322965	-0.0337163	0.187953	-0.24072	0.152277	0.0676987	0.340647	0.0546423	0.260455	0.0106699	-0.210961	0.077959	-0.142423	-0.0226877	0.0888243	0.224593	0.28287	0.24148	0.164163	-0.212139	-0.00708751	0.321928	-0.0437096	0.165418	-0.106006	0.257264	-0.186764	-0.0873198	0.0572979	0.0418093	0.0836033	0.111025	-0.117094	0.235612	0.170044	-0.0818838	-0.00251414	-0.0664796
KEGG_ENDOCYTOSIS	-0.178242	-0.290586	-0.131739	-0.0931152	-0.181954	0.0356863	-0.136572	-0.0750239	-0.28738	-0.139426	-0.268068	0.263501	0.171985	-0.161805	0.113145	-0.226106	-9.69032e-05	-0.237734	-0.0251149	0.100645	0.0211167	0.15979	-0.0686683	-0.0504412	-0.0607576	-0.273461	0.0265289	-0.165577	0.0381784	0.0793865	-0.169717	-0.277866	-0.036665	0.0350702	0.110081	-0.225287	-0.0147134	-0.00454355	0.172783	0.0107216	-0.105231	0.344851	-0.148577	0.120294	-0.0826208	-0.057293	0.06843	0.223875	-0.0709461
KEGG_PEROXISOME	0.156939	0.281834	-0.226676	-0.331063	-0.342351	0.316424	-0.306486	-0.273249	0.321089	0.361017	0.0983613	0.126009	-0.0233635	-0.0297718	0.0537857	-0.288825	-0.0741854	-0.262433	0.132135	-0.368002	0.0116973	-0.173407	-0.123013	-0.0777041	-0.396202	-0.48598	-0.116071	-0.111244	-0.0883146	0.106551	-0.171562	-0.247831	0.0210988	-0.123445	0.0292703	-0.266441	0.200648	-0.347982	-0.341568	0.0414478	0.0874853	-0.247064	-0.325488	0.151606	0.325385	-0.176043	-0.342386	-0.134477	0.274298
KEGG_MTOR_SIGNALING_PATHWAY	0.00334455	-0.24749	-0.343297	-0.114261	-0.0196248	0.181746	-0.173793	0.222029	-0.350042	-0.196497	-0.0415225	0.172674	0.329311	-0.219321	0.119441	-0.0876969	-0.232844	-0.106995	0.152934	-0.0276215	-0.185244	-0.0738698	-0.0620324	-0.00452156	-0.0926345	-0.158607	0.103751	-0.222851	0.312971	0.188728	0.0723064	-0.34245	0.147566	-0.282807	0.033563	-0.332428	0.168829	0.0440805	0.183132	0.00952969	-0.136663	0.195217	0.134788	0.0740246	-0.221292	-0.14172	0.103935	0.202622	0.242734
KEGG_APOPTOSIS	-0.263275	-0.209545	-0.302839	-0.392671	0.276465	0.14624	0.105997	0.120837	-0.29037	-0.345558	0.0335899	0.278751	0.225431	-0.191591	0.305088	0.289043	-0.109015	0.0548829	-0.0219626	0.253615	-0.0553843	0.0344253	-0.0160119	-0.209368	-0.248834	0.0235263	0.0628304	-0.132391	0.00820083	-0.161553	-0.149432	-0.160214	-0.152282	0.151806	-0.19664	-0.302929	0.22829	0.0415839	0.26668	-0.0481894	-0.117048	0.153132	0.253894	0.193908	-0.110412	-0.376178	-0.12507	0.121419	0.0305414
KEGG_VASCULAR_SMOOTH_MUSCLE_CONTRACTION	-0.181379	-0.285935	-0.276268	-0.0426086	0.382775	0.0649035	0.0221286	-0.186389	-0.13571	0.153827	-0.00308919	0.194629	0.16575	0.0278138	0.15328	0.162095	-0.260075	-0.0231282	-0.0139467	-0.105154	0.278788	0.0668051	-0.292729	-0.0634235	0.199926	0.125689	-0.300461	-0.24562	0.183724	0.13715	-0.200056	0.140082	-0.170647	-0.30436	0.0367905	-0.145508	-0.133704	0.246955	0.417672	-0.110182	-0.21004	-0.00254175	0.131351	0.0857499	-0.291353	-0.256017	0.0751353	-0.255403	0.0245256
KEGG_WNT_SIGNALING_PATHWAY	-0.192639	-0.357111	0.0214093	-0.0944574	-0.0347856	-0.0702477	0.000950489	0.0396501	-0.348198	0.00165045	-0.189021	0.138281	0.120912	0.0264147	0.101272	-0.17998	-0.0522344	-0.119364	0.179056	-0.238524	0.113509	0.148637	0.00835957	0.224762	0.0715097	-0.178903	0.0143388	0.0826781	0.149158	0.0443467	-0.0138879	-0.180135	-0.247943	0.00372655	0.0406902	-0.0212138	-0.00114997	0.305399	-0.0149924	0.157263	-0.2543	0.155646	-0.128376	0.113337	-0.0561222	-0.00382233	0.34947	-0.0345221	0.132292
KEGG_DORSO_VENTRAL_AXIS_FORMATION	-0.304362	-0.454993	-0.241828	0.0624234	0.107465	-0.295349	0.00978948	0.125337	-0.243845	-0.310758	-0.17166	0.275208	0.33246	-0.291141	-0.0731357	0.102194	-0.0428877	-0.140563	0.217194	0.122315	-0.0173126	0.0394448	-0.215762	0.300128	-0.249173	0.0258641	0.021334	-0.316401	0.40458	0.107033	0.224216	-0.0594781	-0.00287196	0.00832485	0.0789975	-0.257622	0.0674135	0.393074	0.0936352	-0.0173549	-0.0979416	0.341769	0.0161211	0.320605	-0.331923	-0.15711	0.130814	0.343869	-0.120546
KEGG_NOTCH_SIGNALING_PATHWAY	-0.421193	-0.464619	-0.205941	-0.159268	-0.145813	-0.326727	-0.0466641	-0.00659549	-0.315089	0.210738	0.00864405	0.273223	0.41996	-0.400003	0.103057	-0.307032	0.232155	-0.228345	-0.0408442	0.0159005	-0.195784	0.0477655	-0.12035	0.188741	-0.0590062	-0.167479	-0.0525293	-0.115534	0.3008	-0.0685143	-0.218132	-0.239168	-0.193673	-0.173342	0.231887	-0.180437	-0.0673506	0.258796	-0.053902	0.0318187	-0.26061	0.382707	-0.182104	0.386565	-0.310676	-0.141416	0.405922	0.187244	0.223404
KEGG_HEDGEHOG_SIGNALING_PATHWAY	0.0537053	-0.379786	0.246826	0.0938255	0.237104	-0.101825	0.224949	0.122464	-0.298448	-0.179783	-0.0569607	-0.157484	-0.0328466	0.0411847	0.263045	0.0515423	0.224346	-0.0724677	0.261802	-0.229231	0.319049	-0.0916984	0.0635742	0.349685	0.344481	0.231261	-0.0937574	0.0911404	0.35757	-0.0260906	0.0726973	0.216862	-0.193349	0.153972	0.0853054	-0.126763	-0.033737	0.335083	0.205781	0.167387	-0.322686	0.206864	-0.153025	0.0480081	-0.0188352	-0.0914502	0.393939	-0.206377	-0.129193
KEGG_TGF_BETA_SIGNALING_PATHWAY	-0.168396	-0.16243	-0.196421	-0.261509	0.180955	-0.0412016	-0.247861	0.00693443	-0.434892	-0.0407855	-0.253389	0.0543626	0.293442	0.0936543	0.266692	-0.117304	-0.233001	-0.318992	-0.181754	0.0478767	0.19664	0.0228728	-0.165294	0.193625	-0.0100661	-0.244974	-0.111143	-0.0668087	0.325637	0.0535841	0.0206309	-0.193203	0.0581327	-0.0740799	-0.262989	-0.255641	-0.147181	0.26074	0.191546	0.0255957	-0.430816	0.0791954	-0.215385	0.127747	-0.168106	-0.0496906	0.293356	0.205359	-0.0974355
KEGG_AXON_GUIDANCE	-0.251197	-0.348264	-0.16373	-0.173572	0.114784	-0.0785704	0.0230826	0.068144	-0.387098	-0.0806175	-0.0364282	-0.00977511	0.363976	-0.2593	0.283839	-0.208383	0.0428472	-0.0841162	0.230839	0.0524321	0.386791	0.17385	0.0501467	0.10718	-0.0291755	0.0518201	-0.114444	-0.107436	0.302629	-0.0926861	-0.182191	0.0374351	-0.236893	0.106982	-0.109956	-0.114842	0.0721647	0.118484	0.136745	0.143956	-0.13698	0.38015	-0.189956	0.317771	-0.235089	-0.167965	0.393911	0.170641	-0.293036
KEGG_VEGF_SIGNALING_PATHWAY	-0.196053	-0.339132	-0.34626	-0.225772	0.200737	0.136468	-0.0138329	0.0536143	-0.275735	-0.067286	0.0216644	0.203747	0.176893	-0.176028	0.212685	0.126139	-0.228683	-0.0635551	0.188207	-0.00207418	0.14172	0.104933	0.0441605	-0.0888615	0.00329215	0.0347862	-0.0318168	-0.160849	0.171395	0.0788649	-0.0272937	-0.0590605	-0.148657	-0.219809	0.118412	0.0278445	0.00583713	0.106223	0.346777	0.0456061	-0.0932677	0.168395	0.168079	0.306483	-0.25819	-0.277311	0.285237	-0.044916	0.173588
KEGG_FOCAL_ADHESION	-0.291202	-0.375998	-0.383629	-0.362392	0.2798	0.079227	0.0292351	0.163561	-0.420787	-0.095097	0.0070559	0.0651477	0.505545	-0.0363284	0.315778	-0.0491799	-0.261552	-0.283462	-0.0649178	0.33273	0.387663	0.238268	-0.227284	0.152411	0.173026	-0.121243	-0.0151127	-0.259029	0.400524	0.13485	-0.197465	-0.0321396	-0.183366	0.0352157	-0.0776897	-0.361358	-0.175831	0.391731	0.372115	-0.0805427	-0.105479	0.39098	-0.242377	0.210862	-0.428308	-0.370861	0.361099	0.072419	-0.240901
KEGG_ECM_RECEPTOR_INTERACTION	-0.368678	-0.395922	-0.350143	-0.334211	0.445707	-0.119881	0.196441	0.202713	-0.416961	-0.000265824	-0.0710062	-0.228523	0.536477	0.0966768	0.322457	0.0843509	-0.0123443	-0.289725	-0.121257	0.439812	0.55374	0.319533	-0.385254	0.325715	0.287622	0.172086	-0.13382	-0.23624	0.461155	0.0211541	-0.160753	0.247955	-0.269259	0.131019	-0.0967654	-0.409394	-0.241365	0.363206	0.500926	-0.220999	-0.273416	0.511416	-0.380115	0.288156	-0.517303	-0.488432	0.416663	0.0246418	-0.357386
KEGG_CELL_ADHESION_MOLECULES_CAMS	-0.339637	-0.18121	-0.200747	-0.343602	0.528536	0.270655	0.28511	-0.400269	0.202171	-0.11459	0.0383829	0.202007	0.208221	-0.189348	0.00681616	0.485527	0.0980609	0.0342766	-0.0995095	0.233702	0.488146	0.0381507	-0.389542	-0.195491	0.184051	0.361902	-0.452422	0.0393816	-0.0964666	-0.0755023	-0.487537	0.511631	-0.220993	-0.431203	-0.00609167	-0.325442	-0.296295	0.305215	0.397413	-0.280277	-0.490388	0.0709902	0.221683	0.18833	-0.312591	-0.40405	-0.118008	-0.111641	-0.058671
KEGG_ADHERENS_JUNCTION	-0.217465	-0.521633	-0.334534	-0.182822	-0.0419418	-0.147252	-0.162795	0.218745	-0.444081	-0.20276	-0.158511	0.394181	0.366954	-0.0985816	0.1834	-0.354487	-0.384872	-0.250389	0.0322496	-0.00729155	0.179171	0.237072	-0.0792701	0.166245	0.0649897	-0.422044	0.131124	-0.0767615	0.248587	0.136749	0.0125314	-0.340334	-0.0772781	-0.115923	-0.153846	-0.376922	0.167019	0.253206	-0.00105374	0.104137	-0.210139	0.430993	-0.287388	0.165369	-0.159198	0.00475015	0.219876	0.232153	0.103129
KEGG_TIGHT_JUNCTION	0.0145784	-0.2092	-0.0676938	-0.123435	0.102699	-0.00660948	-0.225543	0.071953	-0.153365	0.0765142	-0.0645959	0.196396	0.323021	0.0256455	0.170259	-0.216015	-0.0488378	-0.271857	-0.00393347	-0.187227	0.183458	0.0966482	-0.0738288	-0.0267449	-0.141115	-0.230328	-0.0115586	-0.0815618	-0.0596481	0.028171	-0.150381	-0.132596	-0.0503303	0.0546352	0.16799	-0.202962	0.0621446	-0.0408639	0.184232	-0.0354	-0.0927454	0.231677	-0.21066	0.127462	-0.0388771	-0.0821685	0.177165	0.168606	0.101334
KEGG_GAP_JUNCTION	-0.073717	-0.380072	-0.159691	0.0381376	0.0382157	-0.0621	0.110078	0.0341906	-0.413166	0.00524261	-0.217301	0.192908	0.300482	0.0724066	0.301732	-0.183325	-0.269046	-0.220696	0.094941	-0.108144	0.199073	0.0107534	-0.0850601	0.323073	0.139956	-0.14113	-0.0794654	-0.0538561	0.43099	-0.0472638	0.0295799	-0.118811	-0.0187108	-0.0908006	0.149653	-0.22621	0.0259592	0.267413	0.305048	0.109685	-0.0964196	0.22505	-0.123207	0.119699	-0.262755	-0.123666	0.28371	-0.00435472	0.00964339
KEGG_COMPLEMENT_AND_COAGULATION_CASCADES	-0.349984	-0.250374	-0.230004	-0.485388	0.555512	0.126323	-0.316476	-0.303584	0.363227	0.359022	0.311674	0.0221807	0.227593	0.0152058	0.136075	0.648041	0.0404808	-0.130489	0.0150003	0.288436	0.45231	0.32592	-0.279916	-0.446882	-0.217928	0.361272	-0.271689	-0.384394	-0.282724	0.0406787	-0.40657	0.630522	-0.365486	-0.332916	-0.108923	-0.354159	-0.225912	-0.307775	0.578171	-0.332894	-0.323707	0.131629	-0.0886523	0.217942	-0.361917	-0.517561	-0.416458	-0.293141	-0.366356
KEGG_ANTIGEN_PROCESSING_AND_PRESENTATION	-0.485829	0.127435	0.0166026	-0.331531	0.435646	0.124762	0.366387	-0.444413	0.302097	-0.0292426	0.0190786	-0.0405494	0.100337	-0.0742133	-0.388537	0.577959	0.237662	-0.191065	0.107567	0.495832	-0.00692763	-0.0914891	-0.399768	-0.325469	0.170533	0.135286	-0.0483716	-0.0561697	-0.234109	-0.00689815	-0.512285	0.420737	0.0756096	-0.414165	-0.017464	0.00597223	-0.204794	0.191226	0.140459	-0.287367	-0.26939	0.0987788	0.327604	0.441286	-0.423734	-0.376325	-0.367957	0.255863	0.297916
KEGG_TOLL_LIKE_RECEPTOR_SIGNALING_PATHWAY	-0.298772	-0.268705	-0.12979	-0.286074	0.260643	0.184043	0.115312	0.0172503	-0.0238217	-0.382326	0.016284	0.189978	0.259196	-0.1674	0.140868	0.334548	0.192541	0.144691	0.0507594	0.349459	-0.00436684	0.104187	-0.135218	-0.287778	-0.121391	0.109552	0.163039	-0.188094	0.0381185	-0.0434918	-0.485503	0.183565	-0.00954564	-0.249463	0.110407	-0.295216	0.0126694	0.250326	0.217992	0.112047	-0.29831	0.295287	0.339857	0.13746	-0.0583508	-0.248306	-0.0980246	0.179286	0.211285
KEGG_NOD_LIKE_RECEPTOR_SIGNALING_PATHWAY	-0.222462	-0.24266	-0.0457291	-0.188937	0.385332	0.322005	-0.168898	0.219588	-0.0443094	-0.468278	-0.0699854	0.00396358	0.0988385	-0.180261	-0.00102731	0.346273	0.0255413	0.0675638	-0.0411082	0.516084	-0.0161431	0.33037	-0.119637	-0.317725	-0.125371	0.149324	0.20525	-0.381128	-0.0287211	-0.195526	-0.396903	0.092358	0.145889	0.0578975	-0.141259	-0.284701	0.106143	0.274249	0.337155	-0.108585	-0.30836	0.340546	0.215241	0.177338	-0.172726	-0.290778	-0.0665279	0.0835668	0.0722763
KEGG_RIG_I_LIKE_RECEPTOR_SIGNALING_PATHWAY	-0.261581	-0.13485	0.277298	-0.278749	0.0784667	-0.0368432	0.00735082	0.315343	0.0639367	-0.33151	-0.140491	0.370021	0.0168463	-0.120952	0.0865863	0.188065	-0.0553804	0.213145	0.0611604	0.257828	-0.293721	-0.0197536	-0.248587	-0.24622	-0.0729114	0.068612	0.198297	-0.258621	-0.138148	0.0451809	-0.301888	0.109322	0.253284	0.332587	0.167558	-0.0574216	0.258141	-0.0734065	0.178145	-0.056229	-0.104753	0.371416	0.402394	-0.0876173	-0.0493552	-0.0473759	0.0233383	0.0974392	-0.0938258
KEGG_CYTOSOLIC_DNA_SENSING_PATHWAY	-0.304978	-0.0115851	0.207657	-0.138097	0.0821114	0.0829051	0.0929323	0.273676	0.20225	-0.168828	0.0720156	0.0523428	-0.18197	-0.109107	-0.0229705	0.293029	0.164908	0.269517	0.204091	0.482703	-0.228929	-0.0264432	0.114397	-0.316456	0.196924	0.0923386	0.205802	-0.0178125	-0.305123	-0.145319	-0.27791	0.0669129	0.264451	0.260192	0.157274	-0.163425	0.135184	-0.229827	0.0207063	-0.00156581	-0.0724921	0.244809	0.386261	0.261325	0.118016	-0.194569	-0.168261	0.390641	0.0831328
KEGG_JAK_STAT_SIGNALING_PATHWAY	-0.263593	-0.319701	-0.0735881	-0.19868	0.478392	-0.0385467	0.00403677	-0.0671705	-0.0215461	-0.267898	0.0537932	0.174477	0.164139	0.018384	0.110502	0.420661	0.0970299	0.065437	-0.0297243	0.291075	0.0963249	-0.108014	-0.209577	-0.267168	-0.0415199	0.295308	-0.00858865	-0.0354499	0.0522736	-0.235762	-0.240235	0.365395	-0.129662	-0.17333	-0.217306	-0.231953	-0.168117	0.236751	0.417876	-0.222141	-0.303187	0.198921	0.325529	-0.00995768	-0.305458	-0.319092	-0.0941263	-0.0712737	-0.0927809
KEGG_HEMATOPOIETIC_CELL_LINEAGE	-0.387145	-0.248823	-0.102726	-0.353524	0.622444	0.210467	0.176062	-0.305552	0.429801	-0.164006	0.271599	0.093538	0.019988	-0.340352	0.193383	0.581692	0.189995	0.118811	-0.0566235	0.442447	0.491122	-0.041624	-0.477032	-0.440262	0.245948	0.52157	-0.303251	-0.135449	-0.166176	-0.27301	-0.492844	0.546947	-0.31579	-0.435712	-0.197785	-0.230075	-0.458578	0.257905	0.5131	-0.343497	-0.497333	0.284217	0.416541	0.00490825	-0.399652	-0.548801	-0.438132	-0.263827	-0.02843
KEGG_NATURAL_KILLER_CELL_MEDIATED_CYTOTOXICITY	-0.419219	-0.0813093	-0.202611	-0.376493	0.39321	0.261033	0.232765	-0.0448397	0.0145216	-0.265923	0.154946	0.0517591	0.0547371	-0.256271	-0.114669	0.47581	0.200085	-0.052679	0.0256776	0.365258	0.239358	0.0863788	-0.285969	-0.4294	0.177789	0.311059	-0.158942	-0.142236	-0.0132676	-0.181024	-0.387501	0.444676	-0.174074	-0.229736	0.00849952	0.016705	-0.125255	0.213361	0.303466	-0.0522322	-0.18661	0.255842	0.373861	0.371331	-0.294962	-0.390635	-0.193476	0.144242	0.182313
KEGG_T_CELL_RECEPTOR_SIGNALING_PATHWAY	-0.302298	-0.316651	-0.297017	-0.243945	0.357757	0.0846843	0.165208	0.0550823	-0.338315	-0.430476	-0.246481	0.216769	-0.0240631	-0.340653	-0.0832087	0.347286	0.0464741	0.118284	-0.0673539	0.197334	0.092243	-0.100497	-0.24471	-0.235763	0.156077	0.246423	-0.0534937	-0.0947346	0.143557	-0.0488066	-0.34973	0.191931	0.00116581	-0.325996	-0.00759712	-0.121477	-0.186264	0.457676	0.323488	-0.0854913	-0.366667	0.275021	0.488618	0.156615	-0.229285	-0.337299	0.00340697	0.191743	0.287841
KEGG_B_CELL_RECEPTOR_SIGNALING_PATHWAY	-0.345026	-0.393619	-0.368038	-0.387905	0.362006	0.0506599	0.100142	-0.180889	-0.300458	-0.376802	-0.00144809	0.34436	0.259555	-0.258126	0.212273	0.38818	-0.0240876	0.139812	-0.0430473	0.0818734	0.0942989	0.182347	-0.219498	-0.256115	0.148063	0.24195	-0.087131	-0.171179	0.102	0.0937354	-0.255429	0.180727	-0.134014	-0.25113	0.148776	-0.302977	-0.0419907	0.323912	0.381795	-0.0725228	-0.439531	0.0841821	0.519481	0.202308	-0.262378	-0.408845	0.0789571	-0.0536716	0.276262
KEGG_FC_EPSILON_RI_SIGNALING_PATHWAY	-0.275731	-0.360727	-0.318302	-0.259295	0.320934	0.0360162	0.0304239	-0.152699	0.0243663	-0.23104	0.0370511	0.320671	0.0518663	-0.148524	0.271665	0.375488	-0.00147916	0.0489223	0.0117985	0.0268085	0.0538321	0.0287103	-0.130143	-0.174006	0.0173396	0.147293	-0.0343516	-0.23099	0.0935454	0.0636214	-0.16412	0.10842	-0.0899191	-0.313358	0.148933	-0.0786889	-0.101115	0.18744	0.383074	-0.0220279	-0.266271	0.199133	0.36543	0.0884677	-0.300566	-0.360808	-0.114993	-0.105553	0.245122
KEGG_FC_GAMMA_R_MEDIATED_PHAGOCYTOSIS	-0.232451	-0.271639	-0.210741	-0.244109	0.253545	0.125699	0.216761	-0.106733	-0.339199	-0.382253	0.19263	0.10008	0.230823	-0.252237	0.308992	0.270538	-0.0260152	0.0801474	-0.0912198	0.204341	0.227036	0.055829	-0.128687	-0.262667	0.0692804	0.1063	-0.197072	-0.0979422	0.125169	0.082743	-0.209593	0.0435824	-0.0697617	-0.2727	0.078489	-0.200174	-0.180769	0.220695	0.248841	0.00719322	-0.14834	0.370587	0.260158	0.197474	-0.126769	-0.245276	0.0818144	0.132772	0.134608
KEGG_LEUKOCYTE_TRANSENDOTHELIAL_MIGRATION	-0.30468	-0.194596	-0.353388	-0.383235	0.379627	0.299304	-0.081735	-0.128969	-0.0214537	-0.0738414	0.144974	0.259473	0.324945	-0.155747	0.283671	0.274437	-0.000929325	-0.21037	0.0352189	0.191629	0.329892	0.204709	-0.209007	-0.188445	-0.0214289	0.154951	-0.208313	-0.197721	0.17057	0.0642249	-0.370212	0.285208	-0.169388	-0.221007	-0.0607844	-0.272127	-0.173293	0.212704	0.340994	-0.215779	-0.305469	0.251427	0.147966	0.05267	-0.318435	-0.425101	0.012575	-0.0770329	-0.0631556
KEGG_INTESTINAL_IMMUNE_NETWORK_FOR_IGA_PRODUCTION	-0.49908	0.0900518	-0.360402	-0.43918	0.647527	0.231397	0.359113	-0.522729	0.40227	-0.260186	0.178623	0.16933	0.217369	-0.327506	-0.0961759	0.702961	0.37414	0.163356	-0.132394	0.318266	0.589502	-0.295347	-0.579285	-0.36125	0.128794	0.62081	-0.506315	0.113906	-0.358286	-0.115175	-0.5531	0.686302	0.126475	-0.666493	-0.29059	-0.163238	-0.502999	0.265257	0.523517	-0.355757	-0.55501	-0.0992131	0.632486	-0.136137	-0.439877	-0.543453	-0.561725	-0.309704	0.113932
KEGG_LONG_TERM_POTENTIATION	-0.0655967	-0.158591	-0.0773183	-0.0651659	0.0356824	-0.0537261	-0.0674498	-0.078755	-0.213	-0.121221	-0.0449715	0.174209	0.055718	0.0118492	0.122299	-0.0502183	-0.0870244	-0.108184	0.15954	-0.124217	0.198912	0.0021326	-0.0221529	-0.0680174	0.0307345	-0.112586	-0.0366866	0.0509766	0.113399	0.268521	-0.07106	-0.185585	-0.0545443	-0.0888137	0.0408752	-0.122767	-0.123278	0.221438	0.143025	-0.024379	-0.134961	0.156611	0.249308	0.123193	-0.00121227	-0.108229	0.0755645	-0.166415	0.289611
KEGG_NEUROTROPHIN_SIGNALING_PATHWAY	-0.12673	-0.415182	-0.166778	-0.166949	0.0202467	0.0648794	-0.134098	0.23665	-0.326072	-0.372562	-0.0624164	0.317726	0.269406	-0.25021	0.143579	-0.13538	-0.20115	-0.0568911	0.00708804	-0.00221498	0.108604	0.144486	0.019521	-0.0333613	-0.0997126	-0.169291	0.120554	-0.194457	0.274087	0.0435796	-0.0134536	-0.309557	-0.149467	-0.110453	0.175807	-0.311751	0.10426	0.288998	0.197602	0.107493	-0.128622	0.291153	0.214192	0.231592	-0.0710412	-0.106284	0.15902	0.135848	0.241275
KEGG_LONG_TERM_DEPRESSION	-0.0367069	-0.299991	-0.115498	0.102294	0.201768	-0.0161948	-0.0217361	-0.117605	-0.160709	-0.123543	-0.00285559	0.0719666	0.148371	0.00982393	0.135324	0.0148959	-0.194298	-0.0215071	0.180616	-0.188153	0.283583	0.189302	-0.104305	-0.00386139	0.12021	-0.0537719	-0.113799	-0.035667	0.208795	0.113633	0.00993395	-0.0339289	-0.00846425	-0.0481784	0.105687	0.00369951	0.0319802	-0.0938329	0.315115	0.114662	-0.220163	0.152392	0.0523354	0.240835	-0.12638	-0.0298476	0.155883	-0.103764	0.195594
KEGG_OLFACTORY_TRANSDUCTION	0.0719935	0.291206	0.542906	0.0773701	0.301015	-0.0591023	-0.016267	0.0212449	0.377882	0.367367	0.480232	-0.346537	-0.0492747	0.451351	-0.231354	0.540065	0.549544	0.024839	0.433719	0.0952024	0.163392	0.215018	0.0326931	0.0349715	0.158157	0.51786	0.224554	0.0320856	-0.335932	0.205856	0.275304	0.566375	0.0812462	0.151897	-0.23593	0.353548	0.234597	-0.457948	0.0883188	0.0114064	0.244553	0.45311	0.254463	-0.0184068	0.207625	0.204451	0.012755	-0.135608	0.0282648
KEGG_REGULATION_OF_ACTIN_CYTOSKELETON	-0.0882192	-0.20433	-0.248438	-0.299635	0.115314	0.130472	0.201353	0.067034	-0.334828	-0.177935	-0.0377365	0.0437137	0.345167	-0.0306756	0.245159	-0.0726791	-0.0640871	-0.195661	0.0428158	0.215504	0.33262	0.227349	-0.0829898	0.0939118	0.102692	-0.122334	-0.0210999	-0.0345128	0.270086	0.0342568	-0.154433	-0.103823	-0.0798375	-0.0187394	0.0661547	-0.201793	-0.0728621	0.298428	0.249248	0.0640252	-0.120255	0.363825	-0.0730566	0.121873	-0.170063	-0.155066	0.22904	0.0834434	-0.0124106
KEGG_INSULIN_SIGNALING_PATHWAY	0.0354721	-0.299671	-0.13067	0.131998	-0.0634998	0.064887	0.018309	0.132988	-0.283817	-0.271564	-0.108228	0.13545	0.0880137	-0.130167	0.0341727	-0.0282492	-0.0435035	-0.00972854	0.0262426	-0.131307	-0.129911	0.0689067	0.0820637	-0.0579399	-0.00902444	-0.246999	-0.128214	-0.129942	0.203795	0.0617528	0.0885036	-0.362989	-0.0615476	-0.157798	0.136069	-0.138316	0.162075	0.111173	0.11652	0.16214	-0.0876964	0.0980491	0.0213561	0.13351	0.0435459	-0.0110063	0.0501404	0.168998	0.317264
KEGG_GNRH_SIGNALING_PATHWAY	-0.0610222	-0.394817	-0.0966743	0.0341886	0.21565	-0.100811	-0.0601423	0.108629	-0.220333	-0.178715	-0.0614374	0.198487	-0.102505	-0.0759879	0.125465	-0.104516	-0.0957749	0.0311133	0.203599	0.0340836	0.066049	0.138835	0.0633762	0.0045492	0.0437663	0.0605033	0.0252467	-0.197791	0.241567	0.0253567	0.00652059	-0.161875	-0.179178	-0.108044	0.286694	0.0197268	-0.0687815	0.205682	0.343462	0.0807711	-0.0577143	0.255636	0.172859	0.186389	-0.222043	-0.169958	0.240941	0.0288115	0.0543089
KEGG_PROGESTERONE_MEDIATED_OOCYTE_MATURATION	0.284034	-0.131496	-0.0428719	0.221915	-0.11731	0.0971303	0.0939607	0.0544449	-0.378477	-0.398341	-0.266893	-0.076293	-0.00628928	-0.113232	-0.261213	-0.0285978	-0.100237	0.160829	0.2391	0.113994	-0.225533	0.135385	0.155004	0.265537	0.106204	-0.127483	0.0893048	0.116008	0.421966	0.159472	0.145499	-0.289285	0.142555	-0.0656124	0.217124	-0.155532	0.158831	0.207421	-0.143715	0.298482	-0.0559571	-0.101893	0.222522	-0.025334	0.145518	0.225659	0.105878	-0.0746201	0.319377
KEGG_MELANOGENESIS	-0.0711839	-0.326185	0.0596915	0.0401422	0.0649155	-0.0864205	0.0357771	-0.0572864	-0.307013	0.0456788	0.0540468	0.0767023	0.207094	-0.0331068	0.193541	-0.184552	-0.044708	-0.111584	0.24039	-0.239321	0.213383	-0.0465625	-0.0289049	0.276332	0.164054	-0.0184601	-0.213775	0.1202	0.302542	0.00343172	-0.0507962	-0.0101759	-0.118899	-0.0488412	0.190821	0.0767866	-0.0375836	0.309055	0.0703387	0.229685	-0.222416	0.223427	-0.10147	0.130375	-0.0586642	-0.265826	0.332077	-0.171564	0.0189629
KEGG_ADIPOCYTOKINE_SIGNALING_PATHWAY	-0.109178	-0.292069	-0.0669887	-0.0389235	0.217552	0.00903213	0.0262869	-0.0721683	-0.210941	-0.176803	-0.221116	0.127554	0.152429	-0.261401	-0.0823689	0.271383	-0.0954124	0.136049	-0.0933895	0.203396	-0.076582	0.0763921	-0.124988	0.0186304	-0.204951	-0.03333	-0.158352	-0.099066	0.0966047	0.106959	-0.245205	-0.240954	0.156046	-0.195893	0.0200326	-0.102474	0.0937668	-0.109965	0.270323	0.00571034	-0.373106	0.220324	0.141079	0.129037	-0.092851	-0.14795	-0.0481387	0.133636	0.237783
KEGG_TYPE_II_DIABETES_MELLITUS	-0.200815	-0.358162	-0.0476897	0.0698502	0.305101	-0.00530644	0.0578892	-0.066777	0.0828934	-0.110787	4.4664e-07	0.323885	0.171739	0.0383377	0.188355	0.23808	0.178911	0.292527	0.050521	-0.268373	-0.202781	0.278373	-0.224585	0.131696	0.174966	0.252724	-0.228886	0.0514912	0.0136057	0.0859322	-0.0772254	0.148425	0.00349743	-0.0305272	0.0510033	0.084808	0.279356	0.28195	0.374719	-0.0259619	-0.308038	0.139579	0.206042	0.0311096	-0.232906	-0.265756	0.0101008	-0.115031	0.0386787
KEGG_TYPE_I_DIABETES_MELLITUS	-0.560766	0.055154	-0.0756234	-0.360359	0.65188	0.389215	0.334792	-0.381513	0.431425	-0.273793	0.251022	0.187563	0.145175	-0.215216	-0.286673	0.715652	0.0681199	-0.0221747	-0.0550678	0.480195	0.399042	-0.0300425	-0.603382	-0.359249	0.340904	0.501564	-0.42069	0.0688319	-0.446802	-0.264802	-0.633525	0.638754	0.0806277	-0.567266	-0.217047	-0.260235	-0.489809	0.167047	0.340896	-0.42764	-0.487905	-0.0217889	0.571018	0.206337	-0.438542	-0.555322	-0.51123	0.0246657	0.0290776
KEGG_MATURITY_ONSET_DIABETES_OF_THE_YOUNG	-0.00652258	0.246019	0.383355	0.385092	-0.0774252	0.228792	0.099552	-0.216442	0.444721	0.429545	0.428071	0.147706	-0.247176	0.434322	0.074004	0.379305	0.286993	0.118713	0.0507423	-0.260756	-0.0820274	0.318119	0.0156279	-0.0374921	-0.0965821	0.376394	-0.355063	0.451422	-0.238894	0.451954	0.0190566	0.48864	0.223826	-0.0315138	-0.192192	0.145382	-0.114869	-0.305302	0.0118364	0.0140817	0.0893558	0.0161902	-0.188651	-0.398096	0.149738	-0.0359858	-0.150877	-0.320729	-0.455465
KEGG_ALDOSTERONE_REGULATED_SODIUM_REABSORPTION	-0.115235	-0.362678	-0.248028	-0.214821	0.3432	-0.0622916	-0.16467	-0.25834	0.199853	0.19677	0.3184	0.325091	0.261464	0.0847812	0.305659	0.323752	0.0208478	0.0861117	0.146727	-0.238202	0.0584	0.165181	-0.299083	-0.0235342	-0.0806802	0.244797	-0.264405	-0.100729	0.119616	0.311316	-0.0366555	0.169921	-0.345643	-0.372586	-0.0655737	-0.152452	0.0745703	0.0426114	0.242192	-0.139091	-0.448433	0.059621	-0.103735	0.304308	-0.143615	-0.245974	-0.0922233	-0.0868918	0.321888
KEGG_VASOPRESSIN_REGULATED_WATER_REABSORPTION	-0.00400559	-0.162655	-0.24986	0.194406	-0.108327	-0.0694615	-0.162138	-0.302761	-0.251222	0.0534793	-0.162876	0.425792	0.26575	0.14115	0.17306	-0.247072	-0.221858	-0.227859	0.0419088	-0.0676758	0.0599414	0.142892	0.102494	0.0483367	-0.124069	-0.457482	-0.144856	-0.130123	0.284949	0.175616	-0.0368511	-0.352094	-0.0195355	-0.111637	0.12731	-0.382873	0.288387	0.159984	-0.127985	0.134238	-0.31642	0.182302	-0.376868	-0.0677236	-0.105009	0.0959321	0.00948723	-0.0165093	0.0520992
KEGG_ALZHEIMERS_DISEASE	0.150715	0.321656	0.148697	-0.107758	-0.378944	0.309741	-0.265389	0.1278	0.13357	0.202326	-0.025558	-0.170666	-0.211667	-0.0526399	-0.294371	-0.141488	-0.0671163	0.104881	0.385667	0.0380737	0.0447807	0.200037	0.200488	0.0267127	-0.147434	-0.412344	0.202163	-0.0618966	-0.0834447	0.0483309	0.0979936	-0.345199	0.108528	0.206912	-0.195465	0.251308	0.223271	-0.346092	-0.378143	0.19472	0.170595	-0.0979266	-0.259961	0.0264046	0.390527	0.135663	-0.117861	-0.0706451	0.0805395
KEGG_PARKINSONS_DISEASE	0.30911	0.595585	0.392883	-0.0877247	-0.433303	0.488764	-0.319116	0.283966	0.413839	0.203912	-0.0486248	-0.398595	-0.381482	-0.0446275	-0.543666	-0.204474	-0.249442	0.187172	0.460562	0.0995165	-0.0925893	0.273747	0.368509	0.0293052	-0.114153	-0.53719	0.396224	0.207183	-0.165912	0.101591	0.267789	-0.405198	0.236197	0.288779	-0.383574	0.424705	0.230025	-0.506976	-0.499118	0.329254	0.355091	-0.310484	-0.273419	-0.228518	0.524174	0.416171	-0.409745	-0.172669	0.0708718
KEGG_AMYOTROPHIC_LATERAL_SCLEROSIS_ALS	0.0212731	-0.110272	-0.132639	-0.111845	-0.0892426	0.218206	-0.146583	0.226022	-0.20413	-0.055846	0.0519192	-0.127696	0.00948079	-0.198786	0.170661	-0.108469	-0.0693487	0.00626893	0.134113	0.00301096	0.122637	0.183743	0.168412	0.0652655	0.0764752	-0.244862	0.0407189	0.237321	-0.0881235	0.223955	-0.144656	-0.177173	-0.113722	0.283616	-0.178829	0.000990267	0.0546921	-0.0737585	-0.00178426	0.230034	-0.0860579	0.27654	0.150148	0.255007	0.161419	-0.116864	0.150535	-0.194091	0.137687
KEGG_HUNTINGTONS_DISEASE	0.153714	0.382383	0.276274	0.112312	-0.414309	0.230364	-0.198015	0.161079	0.166446	0.172072	-0.0322873	-0.196102	-0.291142	-0.0335165	-0.391422	-0.288846	-0.291655	0.124522	0.32129	0.0455789	-0.135101	0.145488	0.317447	0.0117045	0.00245872	-0.388637	0.254811	0.0170846	-0.174865	0.0565648	0.182876	-0.372644	0.201833	0.163045	-0.255238	0.328693	0.262119	-0.395758	-0.432177	0.338855	0.155831	-0.209766	-0.284011	-0.088897	0.444583	0.369435	-0.213908	-0.0608889	0.246982
KEGG_PRION_DISEASES	-0.204434	-0.321209	-0.0349485	-0.0159894	0.396727	0.0762136	0.220365	-0.0816021	-0.240727	-0.0491593	0.239162	-0.09297	0.019905	-0.284401	-0.00615905	0.501403	-0.031426	-0.123676	0.0721274	0.396007	0.0780478	0.325073	0.0320198	-0.0284394	-0.0338511	-0.11812	0.129622	0.292548	0.300142	0.0661125	-0.266265	0.0922006	-0.202437	-0.0422169	0.129895	-0.230409	0.0118283	0.031549	0.212745	0.0869188	-0.0618437	0.248136	0.159876	0.108558	0.0888578	-0.221107	-0.0120869	0.00197646	0.1847
KEGG_VIBRIO_CHOLERAE_INFECTION	-0.199478	-0.0992922	-0.0680937	-0.200894	-0.201447	0.0876257	0.119694	0.100431	-0.159291	-0.19703	-0.124934	0.253472	0.24655	0.211938	-0.00715531	0.0965434	-0.266006	-0.203807	-0.00255171	-0.0575539	0.212575	0.146447	0.0773562	0.0629794	-0.232896	-0.339802	-0.148613	-0.0224094	-0.0823683	0.222126	-0.369873	-0.180818	-0.260579	-0.156617	0.147408	-0.274599	-0.0294067	-0.132805	-0.019218	0.0821319	0.082968	-0.100447	-0.228289	0.14894	0.205484	-0.0106559	-0.105169	-0.200393	0.103873
KEGG_EPITHELIAL_CELL_SIGNALING_IN_HELICOBACTER_PYLORI_INFECTION	-0.1665	-0.331058	-0.206297	-0.264491	-0.0925868	0.172654	0.0657396	0.194311	-0.220532	-0.31549	-0.251206	0.0678294	-0.0421479	0.03012	-0.00662246	-0.182439	-0.317334	0.177413	-0.00892868	0.0575696	0.101336	0.345813	0.106577	-0.1319	-0.152758	-0.305503	0.0448241	-0.2651	0.135421	0.0501579	-0.192749	-0.298323	-0.00462755	-0.159601	0.175949	-0.175722	0.061493	0.0623076	0.0598006	0.0331141	-0.224696	0.164126	-0.113684	0.164657	0.201775	0.0697513	0.0378783	-0.0470877	0.231191
KEGG_LEISHMANIA_INFECTION	-0.347557	-0.155407	-0.391	-0.461851	0.461336	0.327088	0.109393	-0.329819	0.219018	-0.442644	0.296271	0.341802	0.453	-0.371781	0.205647	0.56801	-0.0684014	-0.0606029	-0.294551	0.444137	0.377665	0.044374	-0.400758	-0.366941	0.000233543	0.271961	-0.247231	-0.186604	-0.0658847	-0.188605	-0.519736	0.369127	-0.0357088	-0.341294	-0.131866	-0.410851	-0.33956	0.356888	0.43332	-0.331853	-0.485667	0.257088	0.428525	0.291014	-0.373366	-0.444369	-0.216019	0.167371	0.112651
KEGG_PATHWAYS_IN_CANCER	-0.143097	-0.336285	-0.126773	-0.130633	0.0965223	-0.0202198	0.0666246	0.153596	-0.34862	-0.228887	-0.0946699	0.107161	0.26391	-0.106822	0.175358	-0.0326133	-0.135471	-0.0176037	0.0501852	0.031408	0.116719	0.124447	-0.0626177	0.129003	0.150009	-0.102852	0.0149593	-0.0152701	0.295835	0.0336083	-0.0530398	-0.102367	-0.105484	0.00726634	0.00210136	-0.197541	0.0100712	0.275645	0.134321	0.0841933	-0.186603	0.299944	-0.0877073	0.219761	-0.107327	-0.179078	0.30189	0.111967	-0.0509187
KEGG_COLORECTAL_CANCER	-0.147751	-0.36552	-0.356777	-0.233457	-0.0384261	0.0973092	0.0283133	0.194308	-0.434128	-0.39679	-0.205708	0.268613	0.260727	-0.144235	0.162828	-0.0179212	-0.145048	-0.0541648	0.0132033	-0.267038	-0.0992557	0.0536558	0.05612	0.143826	-0.108475	-0.145797	0.182587	-0.013715	0.286758	0.117471	-0.00240867	-0.323456	-0.148091	-0.256855	-0.0411231	-0.263622	0.0627551	0.377972	0.0730382	0.252168	-0.422404	0.202968	0.151994	0.188526	0.081659	-0.0848095	0.19363	0.143618	0.229583
KEGG_RENAL_CELL_CARCINOMA	-0.0338385	-0.36974	-0.367767	-0.256484	0.0112698	0.335298	-0.0254085	0.27322	-0.442816	-0.304383	-0.186483	0.248968	0.433741	-0.259062	0.0793256	-0.110477	-0.338905	-0.199754	0.0498683	-0.0870607	0.0275972	0.13508	0.0748892	0.166534	-0.0659007	-0.293207	0.298057	-0.0751101	0.400491	0.0780494	0.0242186	-0.408504	-0.00856131	-0.114156	-0.0863863	-0.310946	0.245584	0.304289	0.0909509	0.164815	-0.0698016	0.401525	-0.0197734	0.345231	-0.121921	-0.18322	0.464206	0.3434	0.330177
KEGG_PANCREATIC_CANCER	-0.0914617	-0.315901	-0.219281	-0.302997	-0.0665475	0.0401603	0.0705178	0.164633	-0.461998	-0.365285	-0.105062	0.123001	0.318016	-0.105151	0.0568462	-0.116983	-0.232696	-0.0635096	0.171865	-0.0361041	-0.0606842	0.114935	0.128386	0.144355	-0.17557	-0.24406	0.220995	-0.052945	0.268878	0.189917	-0.079777	-0.35607	-0.17218	-0.0199421	0.0061509	-0.393513	0.117928	0.267026	0.0308061	0.136714	-0.213298	0.353297	-0.0305966	0.271523	-0.0329751	-0.101181	0.185595	0.336837	0.0689002
KEGG_ENDOMETRIAL_CANCER	-0.148353	-0.487194	-0.38208	-0.332656	-0.165885	-0.122948	-0.0885563	0.223444	-0.451286	-0.342301	-0.277178	0.421428	0.400139	-0.0055306	0.114715	-0.170303	-0.0856671	-0.257538	0.0841541	-0.263962	-0.0833389	-0.0088274	0.0406894	0.123689	-0.085975	-0.339263	0.163746	-0.192746	0.256605	0.0525344	0.0786274	-0.432768	-0.182073	-0.213936	0.070374	-0.244791	0.274179	0.323066	0.0312631	0.167226	-0.383417	0.32505	0.035852	0.264558	0.0526166	-0.145818	0.256395	0.0969909	0.294076
KEGG_GLIOMA	-0.0691233	-0.346319	-0.207314	-0.133383	-0.0603481	0.126847	0.0109091	0.253147	-0.396744	-0.291468	-0.10228	0.138361	0.287159	-0.118022	0.0300008	-0.162675	-0.0702554	-0.145675	0.201615	0.155754	0.164238	0.21279	0.0808503	0.0467515	0.0511836	-0.0178054	0.236324	-0.0895139	0.276229	0.126788	-0.0382733	-0.259613	-0.0137666	-0.0448898	0.20615	-0.243148	0.032118	0.398679	0.0957985	0.0873266	-0.0591441	0.374008	0.0776636	0.198428	-0.163588	-0.105155	0.339921	0.0406039	0.0125884
KEGG_PROSTATE_CANCER	-0.094316	-0.322003	-0.351405	-0.186184	-0.00249572	-0.0958347	-0.0176598	0.208611	-0.424909	-0.158071	-0.168521	0.22608	0.283423	-0.0379744	0.0179977	-0.11057	-0.281979	-0.158998	0.04842	0.0292001	-0.0342726	0.0692895	0.0603417	0.078275	0.0062007	-0.246259	0.0699503	-0.0294898	0.253555	0.284294	0.0404573	-0.296128	-0.0818704	-0.0121318	0.0191562	-0.263431	0.182908	0.36223	0.0311922	0.17067	-0.322228	0.226022	-0.0423727	0.149444	-0.0358146	-0.0590828	0.285897	0.102311	0.133609
KEGG_THYROID_CANCER	0.0314004	-0.365685	-0.203632	-0.270272	-0.229387	0.010196	-0.204289	0.226111	-0.270311	-0.365118	-0.339791	0.513613	0.330122	-0.128416	0.179199	-0.281158	-0.30294	-0.270534	0.037705	-0.288455	0.000132579	-0.030156	-0.264618	0.219522	0.0156249	-0.519187	0.0599289	0.0529145	0.193241	0.0353735	0.11655	-0.442561	0.250532	-0.106396	0.251206	-0.149604	0.1086	-0.0624791	-0.0132565	0.117831	-0.136704	0.351106	-0.158928	0.312902	0.0841237	-0.124702	0.0928535	-0.00492202	0.297074
KEGG_BASAL_CELL_CARCINOMA	-0.204906	-0.461014	0.155284	0.0940127	0.0327486	-0.229446	0.244909	0.158395	-0.29647	0.077308	0.0867449	-0.0881746	0.0262492	0.101581	0.319329	-0.259772	0.0890155	-0.0570828	0.156155	-0.350369	0.245648	-0.0987997	-0.0324921	0.402053	0.233133	0.0770442	-0.291074	0.149326	0.221849	-0.217876	-0.0599203	0.153004	-0.315227	0.113819	0.11905	0.207857	-0.235994	0.386774	-0.0104815	0.30396	-0.284953	0.303079	-0.173553	0.170109	-0.0166727	-0.165076	0.443718	-0.328935	-0.177008
KEGG_MELANOMA	0.0443533	-0.158515	-0.270157	-0.31072	0.0216119	0.211792	0.183923	0.0342199	-0.236279	-0.100183	-0.0185584	-0.00341202	0.381537	0.0802831	0.189141	-0.0382771	-0.170518	-0.13967	0.0011274	0.123775	0.217891	0.0488875	-0.0207302	0.224088	0.1557	-0.0272752	-0.0362956	0.197836	0.21802	0.258635	-0.0286967	-0.0674917	-0.0863377	-0.143875	-0.101647	-0.0727474	0.175846	0.300286	0.18562	0.0852899	-0.205003	0.156671	-0.0275915	0.0976163	-0.0934291	-0.106798	0.391001	-0.0748105	0.06871
KEGG_BLADDER_CANCER	0.0629475	-0.179112	-0.279635	-0.149915	-0.181357	0.0868622	-0.034883	0.271102	-0.416369	-0.172707	0.0481181	0.0594797	0.345662	-0.093121	0.0804581	-0.250351	-0.366481	-0.154875	0.100805	0.0818128	0.0240742	0.162694	0.219307	0.198256	0.160219	-0.167734	0.264786	-0.121408	0.29103	0.0127888	-0.06347	-0.388043	-0.0781948	0.0937694	0.283423	-0.133415	0.131576	0.152236	0.130139	0.224199	0.0836715	0.478749	-0.227661	0.388722	-0.120455	-0.160371	0.341538	0.0887168	0.123261
KEGG_CHRONIC_MYELOID_LEUKEMIA	-0.191529	-0.414679	-0.368463	-0.302167	-0.0737928	-0.0150644	-0.0522161	0.183318	-0.471378	-0.389161	-0.178234	0.235215	0.385678	-0.233522	0.120575	-0.154747	-0.224347	0.0383362	0.0379668	0.114694	-0.109548	0.238964	0.218452	0.0488703	-0.116642	-0.280899	0.0950991	-0.0798963	0.215514	0.127329	-0.048188	-0.416926	-0.0796223	-0.0957325	0.127648	-0.323782	0.0597749	0.370426	0.22445	0.108565	-0.147409	0.307089	0.145134	0.295903	-0.0515054	-0.0570737	0.287616	0.272366	0.24928
KEGG_ACUTE_MYELOID_LEUKEMIA	-0.290317	-0.45182	-0.227646	-0.236744	0.0805063	-0.158534	0.0776337	0.00559057	-0.39992	-0.386838	-0.109309	0.388631	0.280789	-0.224132	0.116053	0.0508278	-0.169812	-0.0120384	0.0711915	-0.0631618	0.0045939	0.0454689	0.00579444	0.0455434	0.091359	-0.0925626	0.134014	-0.213011	0.18819	0.0287603	0.0138996	-0.131519	-0.0879647	-0.154561	0.148464	-0.291943	0.219722	0.368144	0.310734	0.0857195	-0.343894	0.324355	0.269074	0.242253	-0.181052	-0.257807	0.211032	0.0522041	0.359116
KEGG_SMALL_CELL_LUNG_CANCER	-0.0570504	-0.323575	-0.305373	-0.172727	0.0915382	-0.140968	0.0697424	0.299638	-0.479416	-0.3256	-0.247942	-0.0976163	0.291821	-0.146123	0.0270461	0.0157307	-0.111339	0.161449	-0.101175	0.195692	-0.058803	0.183864	0.0277155	-0.00559786	0.100829	-0.134737	0.0840281	0.045253	0.290324	-0.00821609	0.085607	-0.310221	-0.0373934	0.0454635	0.121742	-0.279162	0.18068	0.35601	0.116037	0.0251065	-0.0905367	0.235093	-0.0248135	0.336295	-0.153861	-0.178313	0.308592	0.361728	-0.13535
KEGG_NON_SMALL_CELL_LUNG_CANCER	-0.129562	-0.365638	-0.311393	-0.182698	-0.0178063	-0.119542	0.00890194	0.190471	-0.351848	-0.312986	-0.0546747	0.286914	0.306451	-0.226505	0.0353532	0.0601303	0.0437099	-0.0712487	0.0187467	-0.0717547	-0.130152	-0.0158876	0.103876	0.0756605	-0.055743	-0.0599016	0.0715331	-0.142905	0.266218	-0.019124	0.01894	-0.270651	-0.0249871	-0.122623	0.278497	-0.160289	0.0575551	0.379251	0.0130995	-0.0460106	-0.207792	0.221463	0.27122	0.344754	-0.140257	-0.016753	0.0800338	0.0743088	0.198614
KEGG_ASTHMA	-0.468972	0.0438876	-0.316709	-0.352444	0.648684	0.111923	0.190308	-0.572964	0.600443	-0.145905	0.464018	0.327918	0.26244	0.148318	0.182683	0.755814	0.363554	-0.166558	-0.232466	0.262511	0.506925	-0.19818	-0.625219	-0.330828	0.0272752	0.567521	-0.528448	-0.30725	-0.303749	-0.23668	-0.610832	0.629669	-0.157798	-0.664709	-0.192059	-0.254719	-0.519755	0.119164	0.571322	-0.487217	-0.66015	0.139929	0.561144	-0.103213	-0.39983	-0.569737	-0.726554	-0.33151	0.0924337
KEGG_AUTOIMMUNE_THYROID_DISEASE	-0.505471	0.11645	0.0242903	-0.344113	0.611676	0.195028	0.398062	-0.496847	0.485333	-0.0821011	0.221672	0.135003	0.0795067	0.0924591	-0.34717	0.689548	0.364764	0.139853	0.114085	0.501033	0.436674	-0.210219	-0.620149	-0.381826	0.264835	0.567818	-0.370959	0.0119976	-0.456358	-0.0659379	-0.625015	0.669691	0.0370782	-0.671372	-0.13833	0.00277656	-0.406825	0.242466	0.487708	-0.35936	-0.442218	0.139041	0.64139	0.35837	-0.450793	-0.490903	-0.488084	-0.0230361	0.0229586
KEGG_ALLOGRAFT_REJECTION	-0.589758	0.123124	-0.162073	-0.416546	0.71999	0.293705	0.47854	-0.567892	0.530462	-0.268395	0.234719	0.214849	0.0601964	-0.278505	-0.363627	0.755708	0.214325	-0.0182865	-0.120912	0.508956	0.442191	-0.175929	-0.718288	-0.475117	0.155086	0.575474	-0.523249	0.126139	-0.556259	-0.325138	-0.700716	0.717667	0.12234	-0.717869	-0.137093	-0.102357	-0.506909	0.304523	0.543483	-0.495742	-0.558391	0.103021	0.668268	0.255025	-0.552832	-0.597508	-0.659996	-0.0142542	0.0859793
KEGG_GRAFT_VERSUS_HOST_DISEASE	-0.643411	0.0496148	-0.0322674	-0.418368	0.723641	0.440947	0.550809	-0.408746	0.417455	-0.319749	0.287929	0.0397253	0.0889529	-0.347174	-0.434826	0.810422	0.213839	-0.0488603	-0.139559	0.55702	0.488993	0.0926327	-0.657932	-0.557048	0.297836	0.572719	-0.429821	-0.0350304	-0.425305	-0.276531	-0.706643	0.731893	-0.0656866	-0.617166	-0.0529099	-0.0433996	-0.399661	0.207357	0.462587	-0.396976	-0.506431	0.202869	0.644119	0.457198	-0.484259	-0.597766	-0.626048	0.0885452	0.159095
KEGG_VIRAL_MYOCARDITIS	-0.332761	-0.267307	-0.305482	-0.370472	0.436126	0.0337639	0.329486	-0.304156	0.0859569	-0.179979	0.157515	0.14898	0.464321	-0.0935022	0.090048	0.453932	-0.00520583	-0.170462	-0.216262	0.155264	0.346442	-0.0775591	-0.324668	-0.252726	0.265243	0.242814	-0.296109	-0.0538411	-0.0921364	-0.202565	-0.520665	0.323744	-0.101633	-0.405764	-0.0368713	-0.22183	-0.233279	0.349268	0.29873	-0.324504	-0.405182	0.313985	0.250506	0.184146	-0.388841	-0.332789	-0.0933841	0.174029	0.0159226
[truncated: 1,370 more columns]

## Sheet: E
The expression of immune cells in the merger cohort based on the ssGSEA
ID	Activated.B.cellna	Activated.CD4.T.cellna	Activated.CD8.T.cellna	Activated.dendritic.cellna	CD56bright.natural.killer.cellna	CD56dim.natural.killer.cellna	Eosinophilna	Gamma.delta.T.cellna	Immature..B.cellna	Immature.dendritic.cellna	MDSCna	Macrophagena	Mast.cellna	Monocytena	Natural.killer.T.cellna	Natural.killer.cellna	Neutrophilna	Plasmacytoid.dendritic.cellna	Regulatory.T.cellna	T.follicular.helper.cellna	Type.1.T.helper.cellna	Type.17.T.helper.cellna	Type.2.T.helper.cellna
TCGA_TCGA-43-3394	0.234264	0.573849	0.508097	0.590312	0.682025	0.702652	0.279739	0.657265	0.364222	0.763942	0.664857	0.473363	0.51813	0.766765	0.442632	0.604191	0.137759	0.743379	0.55838	0.543501	0.535557	0.404275	0.501439
TCGA_TCGA-37-4135	0.311293	0.671991	0.678759	0.662312	0.638759	0.690849	0.279796	0.690991	0.439116	0.778655	0.749536	0.508283	0.463093	0.793015	0.465861	0.614073	0.182212	0.738972	0.602377	0.55665	0.569256	0.443976	0.551545
TCGA_TCGA-33-AASL	0.239834	0.649839	0.682043	0.598136	0.688628	0.736244	0.172359	0.651715	0.359421	0.720081	0.682299	0.475032	0.421344	0.738126	0.462422	0.587329	0.368721	0.72465	0.497785	0.537039	0.546846	0.423579	0.547754
TCGA_TCGA-63-A5MB	0.30069	0.640589	0.663471	0.600341	0.668552	0.741728	0.307493	0.64603	0.363047	0.739188	0.677392	0.48169	0.472773	0.769191	0.466902	0.620695	0.0673771	0.72416	0.562963	0.505119	0.521562	0.406884	0.524964
TCGA_TCGA-60-2697	0.766558	0.704584	0.81478	0.709317	0.71067	0.688482	0.451786	0.702088	0.660419	0.811786	0.877238	0.614	0.710957	0.818427	0.55935	0.708266	0.330175	0.793947	0.72024	0.65831	0.643643	0.382614	0.526197
TCGA_TCGA-34-5241	0.292819	0.634767	0.750349	0.666249	0.718546	0.727003	0.291068	0.728614	0.490653	0.79968	0.806795	0.592028	0.594063	0.808521	0.534961	0.688271	0.275166	0.764964	0.733624	0.590546	0.611436	0.424206	0.510129
TCGA_TCGA-77-8156	0.489095	0.68904	0.800414	0.652869	0.722273	0.693993	0.250301	0.691035	0.556318	0.79138	0.84301	0.555143	0.511269	0.781433	0.564774	0.664797	0.149492	0.759067	0.707732	0.6196	0.599817	0.368012	0.530511
TCGA_TCGA-21-A5DI	0.165522	0.610322	0.590543	0.62611	0.670414	0.733941	0.330128	0.618891	0.262985	0.730505	0.633967	0.421698	0.454825	0.762298	0.505007	0.601246	0.150059	0.733628	0.500897	0.462755	0.517794	0.456112	0.524297
TCGA_TCGA-91-A4BD	0.371791	0.4744	0.677591	0.695299	0.647513	0.70381	0.378889	0.699228	0.497279	0.83412	0.877042	0.647862	0.693273	0.846078	0.484934	0.638356	0.37412	0.781591	0.681313	0.622913	0.544198	0.443826	0.478104
TCGA_TCGA-78-7149	0.354592	0.421937	0.595087	0.600898	0.614138	0.753136	0.319861	0.62685	0.348777	0.707584	0.667077	0.482774	0.491179	0.83403	0.488965	0.623954	0.2759	0.719797	0.460914	0.539428	0.522409	0.423829	0.440081
TCGA_TCGA-78-7535	0.300512	0.557197	0.596148	0.704842	0.64862	0.738295	0.291162	0.640192	0.454031	0.796205	0.844541	0.562942	0.549528	0.890594	0.503336	0.706108	0.356414	0.722628	0.624178	0.618729	0.553447	0.421612	0.539297
TCGA_TCGA-05-4249	0.391393	0.453723	0.590856	0.68102	0.671252	0.699356	0.325762	0.642474	0.521833	0.776975	0.783761	0.54922	0.662956	0.828179	0.460175	0.687408	0.259023	0.755831	0.68405	0.614207	0.548174	0.426936	0.474281
TCGA_TCGA-64-1679	0.255438	0.52313	0.4984	0.710384	0.664472	0.706748	0.196251	0.654161	0.480324	0.774151	0.819012	0.550685	0.56382	0.847268	0.520671	0.707926	0.277809	0.731971	0.752583	0.6066	0.570652	0.423485	0.503945
TCGA_TCGA-69-7760	0.219579	0.522845	0.503728	0.595771	0.689927	0.775985	0.262603	0.653043	0.341071	0.767759	0.620868	0.435923	0.50868	0.856665	0.47011	0.669417	0.185166	0.721336	0.531586	0.506856	0.505365	0.413498	0.572099
TCGA_TCGA-05-4405	0.381263	0.484681	0.566028	0.649829	0.65043	0.727988	0.24711	0.634145	0.485842	0.784487	0.770562	0.527402	0.655192	0.799055	0.503034	0.689204	0.260608	0.743018	0.655191	0.630286	0.560112	0.401877	0.527162
TCGA_TCGA-55-6987	0.668648	0.731693	0.880157	0.729492	0.676545	0.684373	0.364477	0.72546	0.669306	0.799634	0.933071	0.632461	0.64422	0.813211	0.570765	0.72853	0.30823	0.799782	0.793747	0.654931	0.655821	0.410413	0.607041
TCGA_TCGA-92-8065	0.374825	0.583421	0.656814	0.636732	0.702296	0.727241	0.231818	0.682092	0.52548	0.773491	0.836375	0.539457	0.488291	0.776737	0.535282	0.648269	0.329983	0.752789	0.698041	0.592313	0.586556	0.374589	0.47859
TCGA_TCGA-63-A5MP	0.528214	0.762361	0.731561	0.656479	0.690443	0.689975	0.293038	0.681967	0.534764	0.751795	0.797691	0.530841	0.491675	0.758458	0.471246	0.601651	0.195699	0.750578	0.624706	0.578725	0.555671	0.400772	0.55282
TCGA_TCGA-39-5024	0.331057	0.630178	0.639055	0.62531	0.733785	0.730512	0.261365	0.624465	0.408663	0.756395	0.688117	0.486125	0.398023	0.79618	0.476074	0.621947	0.186133	0.707083	0.516246	0.544737	0.556684	0.405684	0.541095
TCGA_TCGA-63-A5MM	0.298952	0.69425	0.758503	0.688645	0.709431	0.720065	0.332112	0.751697	0.508693	0.783925	0.876503	0.571913	0.555326	0.800267	0.586254	0.716676	0.38767	0.762943	0.761724	0.645634	0.618799	0.400645	0.542196
TCGA_TCGA-34-2608	0.475215	0.575222	0.691041	0.686847	0.690064	0.692294	0.304195	0.690075	0.521665	0.799204	0.836837	0.565517	0.581143	0.792397	0.533492	0.664978	0.182447	0.78819	0.746446	0.627719	0.604803	0.419315	0.481076
TCGA_TCGA-52-7811	0.266486	0.610299	0.581719	0.61377	0.68608	0.678181	0.284131	0.706831	0.432238	0.777262	0.762941	0.537994	0.504299	0.804695	0.534014	0.620986	0.302078	0.753591	0.680655	0.574067	0.537266	0.396189	0.529924
TCGA_TCGA-94-8035	0.217627	0.595102	0.500687	0.605628	0.666029	0.721143	0.302018	0.667016	0.335326	0.730671	0.642958	0.448851	0.466928	0.779167	0.468426	0.597254	0.233175	0.73405	0.54422	0.526983	0.520389	0.380485	0.516864
TCGA_TCGA-43-7657	0.24718	0.43709	0.452847	0.580941	0.693412	0.770559	0.200107	0.65956	0.365938	0.736234	0.568945	0.48761	0.381984	0.778705	0.434663	0.574004	0.00835896	0.713086	0.574208	0.500993	0.53215	0.37277	0.463128
TCGA_TCGA-85-8276	0.503369	0.639839	0.744708	0.632851	0.656794	0.679923	0.301769	0.684501	0.544049	0.707832	0.819003	0.551531	0.518361	0.77123	0.512154	0.664838	0.123604	0.757277	0.699763	0.636743	0.593858	0.386685	0.492993
TCGA_TCGA-43-A56U	0.791728	0.752101	0.79859	0.709569	0.665719	0.714076	0.428957	0.65628	0.691974	0.794991	0.901646	0.564645	0.583255	0.798374	0.52481	0.650441	0.394457	0.790471	0.647502	0.615296	0.618343	0.376555	0.469767
TCGA_TCGA-77-7138	0.247357	0.607974	0.572342	0.630038	0.684769	0.726225	0.213322	0.670297	0.35113	0.746094	0.678368	0.429626	0.382378	0.757901	0.491875	0.605825	0.334035	0.694305	0.607055	0.541244	0.505836	0.442802	0.496764
TCGA_TCGA-39-5021	0.406453	0.669177	0.709224	0.654557	0.681823	0.691535	0.270205	0.69858	0.485588	0.764643	0.765462	0.511682	0.518381	0.780336	0.49522	0.637375	0.0727033	0.712674	0.650083	0.602397	0.57612	0.395423	0.542041
TCGA_TCGA-85-7844	0.339473	0.619172	0.596989	0.600088	0.690536	0.679953	0.337888	0.66118	0.451812	0.760628	0.717276	0.511507	0.553129	0.770827	0.491552	0.674452	0.0924459	0.751903	0.643609	0.554159	0.570709	0.413906	0.512608
TCGA_TCGA-39-5034	0.412265	0.649793	0.698757	0.647821	0.67476	0.754319	0.266276	0.626193	0.473907	0.7054	0.711363	0.476264	0.531728	0.833645	0.473472	0.680977	0.108379	0.72209	0.59284	0.554862	0.558974	0.411893	0.572071
TCGA_TCGA-63-A5MI	0.262566	0.572238	0.537982	0.54434	0.692181	0.659424	0.199864	0.623349	0.323195	0.758144	0.575771	0.400383	0.437148	0.760372	0.390928	0.60758	0.112516	0.693386	0.473324	0.490375	0.480602	0.337936	0.547807
TCGA_TCGA-22-1005	0.753356	0.712598	0.852697	0.706838	0.659117	0.690485	0.370313	0.666888	0.690626	0.767684	0.894837	0.571762	0.579865	0.806288	0.55001	0.713962	0.281847	0.798497	0.689851	0.629568	0.63841	0.435132	0.540212
TCGA_TCGA-21-1083	0.351571	0.644118	0.686546	0.63091	0.661137	0.690452	0.331418	0.676202	0.535098	0.777424	0.802069	0.490306	0.441763	0.743971	0.474735	0.658635	0.129953	0.709331	0.617089	0.575558	0.567844	0.391251	0.534126
TCGA_TCGA-43-5670	0.086026	0.627714	0.447043	0.582156	0.676509	0.730348	0.198912	0.629945	0.267188	0.721679	0.559191	0.428974	0.441662	0.803349	0.447921	0.639774	0.312371	0.71934	0.488174	0.493778	0.510532	0.498954	0.483008
TCGA_TCGA-85-8072	0.354576	0.574825	0.638371	0.645188	0.677768	0.70431	0.229224	0.658942	0.448576	0.783536	0.698718	0.510265	0.483012	0.797494	0.488518	0.62941	0.0735644	0.747846	0.593819	0.53693	0.511051	0.37196	0.448902
TCGA_TCGA-60-2726	0.384596	0.713573	0.701797	0.603429	0.732663	0.721776	0.322756	0.64565	0.37484	0.724238	0.704918	0.520922	0.426734	0.769125	0.498617	0.61388	0.100437	0.717009	0.481563	0.512601	0.555027	0.393309	0.465802
TCGA_TCGA-63-5131	0.205039	0.577668	0.524375	0.621356	0.732035	0.69717	0.286093	0.652291	0.385451	0.77287	0.686783	0.487366	0.46112	0.795822	0.426263	0.653984	0.237815	0.753501	0.555195	0.527479	0.522613	0.379943	0.487865
TCGA_TCGA-43-8115	0.38884	0.666381	0.753939	0.648444	0.696061	0.678836	0.30544	0.724877	0.525324	0.738436	0.878094	0.5753	0.568699	0.769371	0.542071	0.694663	0.122613	0.763141	0.788765	0.61305	0.622003	0.367591	0.50789
TCGA_TCGA-98-A53D	0.587331	0.594918	0.657577	0.68561	0.66785	0.719313	0.427894	0.68746	0.528919	0.828654	0.8879	0.647832	0.707358	0.822351	0.584574	0.695001	0.349497	0.814935	0.734432	0.668079	0.621229	0.417525	0.516997
TCGA_TCGA-22-5473	0.255934	0.608332	0.646705	0.613148	0.69469	0.694836	0.188134	0.679568	0.372367	0.760925	0.685887	0.48262	0.478763	0.7857	0.485772	0.606083	0.169745	0.686104	0.589614	0.551948	0.536748	0.36029	0.504035
TCGA_TCGA-6A-AB49	0.142219	0.54824	0.531327	0.591098	0.717624	0.694943	0.254316	0.629772	0.266222	0.762916	0.598247	0.406951	0.380718	0.793371	0.478684	0.579228	0.175969	0.716507	0.467602	0.441969	0.493428	0.419807	0.494033
TCGA_TCGA-43-6771	0.151591	0.575552	0.619909	0.619688	0.679523	0.788015	0.24901	0.698882	0.443419	0.735407	0.758087	0.507042	0.398703	0.804215	0.52801	0.687147	0.421416	0.768858	0.64319	0.610849	0.558122	0.446408	0.490784
TCGA_TCGA-85-A4PA	0.974463	0.818186	0.866345	0.730874	0.620137	0.694587	0.474073	0.678936	0.900345	0.717409	0.894244	0.582605	0.678392	0.837943	0.541448	0.636651	0.127444	0.760965	0.69132	0.687327	0.641232	0.373268	0.507561
TCGA_TCGA-63-7020	0.291399	0.564995	0.668988	0.661882	0.733335	0.737273	0.31197	0.690196	0.479251	0.821373	0.77289	0.494833	0.559804	0.792043	0.500755	0.673924	0.163545	0.76652	0.678263	0.570082	0.519953	0.424284	0.487847
TCGA_TCGA-22-5491	0.240232	0.612967	0.610004	0.592811	0.695661	0.70888	0.300322	0.627757	0.382669	0.773839	0.64721	0.449629	0.431525	0.778151	0.425089	0.562752	0.288245	0.731746	0.509977	0.554202	0.525971	0.438202	0.527402
TCGA_TCGA-51-4080	0.191927	0.578856	0.533984	0.602977	0.702332	0.690252	0.302145	0.639667	0.37774	0.734954	0.614395	0.457878	0.445575	0.784055	0.429715	0.568222	0.141478	0.728598	0.526202	0.497779	0.515205	0.354393	0.559244
TCGA_TCGA-77-8145	0.220333	0.540479	0.513937	0.584342	0.712984	0.699254	0.22901	0.610485	0.362253	0.753524	0.689623	0.480685	0.458403	0.76009	0.473504	0.667157	0.134279	0.744307	0.576204	0.553342	0.527914	0.365564	0.497019
TCGA_TCGA-85-7710	0.254422	0.608026	0.641909	0.633194	0.6946	0.710822	0.273518	0.724496	0.426744	0.743849	0.721323	0.489427	0.501309	0.744474	0.469956	0.645967	0.234404	0.715228	0.618707	0.514366	0.536117	0.436778	0.515108
TCGA_TCGA-60-2706	0.345864	0.678251	0.716159	0.638224	0.680769	0.710319	0.2846	0.673158	0.534117	0.775476	0.804643	0.564893	0.530979	0.820382	0.499416	0.64718	0.161929	0.720104	0.69855	0.572085	0.535325	0.375407	0.496901
TCGA_TCGA-56-A4ZK	0.304543	0.600006	0.659241	0.651542	0.702456	0.671499	0.280012	0.689715	0.50728	0.745014	0.801229	0.575008	0.477619	0.753754	0.487989	0.627608	0.173489	0.740508	0.676629	0.641264	0.560422	0.360066	0.467342
TCGA_TCGA-43-8116	0.475459	0.68858	0.650962	0.610402	0.654383	0.732976	0.211062	0.653728	0.479244	0.699846	0.731724	0.483242	0.488156	0.76694	0.525489	0.628708	0.0898844	0.706675	0.554003	0.532811	0.574519	0.463841	0.540162
TCGA_TCGA-92-7341	0.232685	0.592182	0.594648	0.629689	0.70779	0.699977	0.19147	0.683426	0.361693	0.715419	0.703547	0.494571	0.441563	0.778136	0.48751	0.62134	0.167527	0.728546	0.618335	0.554071	0.540983	0.392085	0.550366
TCGA_TCGA-NC-A5HE	0.426999	0.785205	0.889296	0.69527	0.694183	0.740872	0.286945	0.717503	0.59015	0.743221	0.928767	0.619373	0.532607	0.819827	0.546342	0.731475	0.216494	0.756672	0.762449	0.648654	0.65483	0.447011	0.507529
TCGA_TCGA-18-4083	0.33576	0.621816	0.627668	0.580876	0.710091	0.646449	0.265053	0.637287	0.429911	0.731471	0.700674	0.489525	0.467071	0.774724	0.453085	0.607216	0.0842521	0.73626	0.563208	0.570705	0.508325	0.293539	0.509957
TCGA_TCGA-85-7697	0.464804	0.61874	0.616774	0.614475	0.711349	0.720877	0.28454	0.633628	0.469339	0.745482	0.698283	0.456867	0.446077	0.766407	0.476069	0.642434	0.270521	0.741282	0.537981	0.557131	0.544173	0.426429	0.49661
TCGA_TCGA-56-A4BX	0.0903742	0.467605	0.409237	0.558017	0.706378	0.731422	0.150854	0.588295	0.230904	0.740999	0.501205	0.400016	0.361384	0.773736	0.407482	0.541403	0.0800376	0.718308	0.340699	0.487659	0.462854	0.296953	0.473915
TCGA_TCGA-43-7656	0.58697	0.733672	0.77822	0.606365	0.658079	0.699306	0.367946	0.630232	0.54485	0.735771	0.790565	0.528631	0.395423	0.765457	0.455952	0.662621	0.182485	0.745681	0.59928	0.574923	0.569352	0.390409	0.538792
TCGA_TCGA-63-A5MJ	0.162251	0.676371	0.620339	0.576014	0.662891	0.696159	0.288392	0.645246	0.354929	0.731116	0.714647	0.503697	0.499624	0.747611	0.4739	0.612705	0.177159	0.718596	0.580149	0.550011	0.538236	0.395149	0.525373
TCGA_TCGA-18-3414	0.206456	0.648948	0.634592	0.658842	0.711174	0.69319	0.351837	0.649862	0.404073	0.774222	0.711176	0.530703	0.541041	0.769703	0.452642	0.648813	0.289567	0.750631	0.577445	0.543956	0.541593	0.424097	0.508248
TCGA_TCGA-66-2788	0.451024	0.631057	0.66671	0.707092	0.699706	0.700409	0.221953	0.708981	0.537563	0.796901	0.819252	0.539137	0.519651	0.779259	0.53448	0.67475	0.343914	0.821487	0.719093	0.575074	0.587318	0.424477	0.488028
TCGA_TCGA-37-3789	0.260196	0.699678	0.74025	0.704506	0.722602	0.712558	0.308046	0.697274	0.445763	0.786203	0.785048	0.531183	0.47647	0.787601	0.552866	0.648953	0.372427	0.765287	0.664583	0.594516	0.583912	0.449187	0.522668
TCGA_TCGA-33-4533	0.218493	0.567803	0.506527	0.625103	0.691635	0.669898	0.266069	0.653514	0.358067	0.762626	0.626107	0.478341	0.530539	0.770628	0.487381	0.640844	0.07867	0.728345	0.528882	0.517179	0.526689	0.351722	0.63168
TCGA_TCGA-85-8580	0.454233	0.683812	0.575143	0.632086	0.678029	0.689351	0.293543	0.624999	0.432505	0.71762	0.688351	0.479568	0.517813	0.758872	0.429669	0.56783	0.228681	0.72897	0.500616	0.571438	0.517079	0.370055	0.519672
TCGA_TCGA-85-8049	0.56304	0.667266	0.751917	0.671215	0.692326	0.696656	0.355088	0.709287	0.581368	0.76965	0.87839	0.564907	0.649252	0.784765	0.542802	0.665244	0.291857	0.776569	0.717281	0.627623	0.640009	0.402563	0.514385
TCGA_TCGA-85-8479	0.165624	0.55096	0.490963	0.609797	0.670423	0.832845	0.273832	0.624627	0.252579	0.729526	0.593132	0.41648	0.415765	0.781188	0.440701	0.587525	0.244802	0.714665	0.43317	0.530087	0.518828	0.468256	0.505258
TCGA_TCGA-77-7463	0.260244	0.632548	0.575872	0.609717	0.692208	0.690624	0.26775	0.66277	0.37289	0.787514	0.668463	0.474913	0.483511	0.781442	0.460731	0.598889	0.299222	0.713453	0.557831	0.560893	0.505305	0.39186	0.562806
TCGA_TCGA-96-8169	0.3357	0.555778	0.58504	0.637072	0.712853	0.701413	0.280167	0.653118	0.44687	0.76081	0.738705	0.513719	0.552619	0.78547	0.487577	0.667937	0.14987	0.76686	0.611093	0.543284	0.545136	0.380746	0.517271
TCGA_TCGA-NC-A5HF	0.14881	0.441157	0.46412	0.578399	0.687697	0.749938	0.315063	0.609203	0.242829	0.760543	0.584096	0.405196	0.450376	0.773678	0.443581	0.589554	0.188632	0.68554	0.483366	0.470604	0.446346	0.373354	0.503785
TCGA_TCGA-77-8153	0.278015	0.580357	0.508908	0.562636	0.697706	0.673604	0.230808	0.633361	0.260497	0.726987	0.605324	0.410145	0.464465	0.812113	0.466095	0.56929	0.0768715	0.70529	0.4124	0.510196	0.471866	0.309851	0.566908
TCGA_TCGA-94-A4VJ	0.204383	0.594173	0.556491	0.617086	0.693947	0.704775	0.22814	0.654695	0.37387	0.742082	0.67844	0.470905	0.412652	0.797355	0.472252	0.619956	0.25438	0.75258	0.565038	0.531539	0.558597	0.504857	0.44157
TCGA_TCGA-77-7140	0.158862	0.575628	0.596378	0.601016	0.676629	0.649833	0.192475	0.639562	0.291354	0.759442	0.629804	0.441092	0.472216	0.781778	0.465864	0.575261	0.208182	0.736332	0.539747	0.539533	0.506252	0.340017	0.547728
TCGA_TCGA-66-2790	0.349537	0.673842	0.654567	0.651204	0.710914	0.687984	0.231861	0.659412	0.441637	0.749556	0.757985	0.506584	0.502714	0.786954	0.530578	0.638737	0.155088	0.749006	0.593447	0.535733	0.574794	0.410761	0.543737
TCGA_TCGA-77-8150	0.359998	0.693308	0.67978	0.631694	0.704319	0.723591	0.31391	0.613343	0.438636	0.765321	0.735312	0.491426	0.493867	0.772637	0.489547	0.610636	0.163877	0.739761	0.592445	0.582528	0.565603	0.36884	0.537051
TCGA_TCGA-43-6770	0.245489	0.57465	0.512398	0.611425	0.693395	0.684982	0.238026	0.684022	0.392512	0.775599	0.730608	0.49302	0.564837	0.748903	0.487466	0.617463	0.119422	0.736332	0.639814	0.560756	0.533794	0.341404	0.551778
TCGA_TCGA-33-4583	0.33009	0.707425	0.738606	0.612703	0.722728	0.69926	0.223466	0.664731	0.406376	0.763177	0.664532	0.453748	0.513958	0.774888	0.523817	0.573808	0.341984	0.703659	0.517641	0.511399	0.540931	0.393634	0.592116
TCGA_TCGA-66-2773	0.311094	0.690863	0.690685	0.666897	0.690182	0.715223	0.322523	0.631512	0.494899	0.788172	0.805876	0.543346	0.517137	0.783901	0.486586	0.674138	0.226079	0.73348	0.689075	0.573946	0.564137	0.433637	0.479871
TCGA_TCGA-NC-A5HO	0.207255	0.637057	0.690037	0.668338	0.709776	0.731472	0.17592	0.673118	0.356751	0.733116	0.710574	0.452758	0.428043	0.792964	0.460614	0.621213	0.353653	0.728222	0.493252	0.516357	0.551297	0.44712	0.485436
TCGA_TCGA-33-4566	0.344785	0.721607	0.772614	0.687811	0.706059	0.703231	0.221498	0.694939	0.515026	0.780659	0.817928	0.544732	0.509257	0.806067	0.53651	0.6663	0.306361	0.690618	0.69061	0.605803	0.595711	0.405097	0.570628
TCGA_TCGA-56-8504	0.281628	0.603091	0.684786	0.595655	0.713919	0.697738	0.209134	0.674769	0.482701	0.79749	0.731219	0.521063	0.437151	0.778056	0.498426	0.618558	0.20063	0.725689	0.620514	0.543708	0.523544	0.380849	0.485849
TCGA_TCGA-63-A5MG	0.515317	0.620976	0.602195	0.646621	0.712751	0.739545	0.311463	0.656275	0.494037	0.799247	0.767623	0.51928	0.523829	0.802803	0.489006	0.643611	0.320941	0.748276	0.600288	0.533864	0.547512	0.453337	0.491184
TCGA_TCGA-77-8138	0.29147	0.579359	0.572278	0.649678	0.72663	0.704808	0.378422	0.651243	0.421203	0.763558	0.749058	0.51887	0.581327	0.792635	0.566787	0.662472	0.211569	0.752941	0.696106	0.589086	0.554459	0.439187	0.511626
TCGA_TCGA-90-7766	0.510976	0.689806	0.672099	0.638017	0.649557	0.679832	0.359564	0.650238	0.556855	0.743801	0.774069	0.494325	0.481525	0.781634	0.426667	0.627319	0.280923	0.759755	0.609869	0.534439	0.558539	0.423991	0.488392
TCGA_TCGA-39-5011	0.398971	0.673222	0.822257	0.689359	0.659195	0.720237	0.308827	0.684215	0.551051	0.811665	0.898596	0.582772	0.554025	0.811608	0.520188	0.70591	0.311581	0.715769	0.777504	0.653828	0.616854	0.455646	0.568409
TCGA_TCGA-34-5234	0.490163	0.659291	0.81979	0.702968	0.709816	0.689845	0.386763	0.760164	0.563116	0.793456	0.862619	0.620353	0.655145	0.814241	0.558352	0.687374	0.409298	0.764827	0.756334	0.660748	0.636798	0.445998	0.551578
TCGA_TCGA-33-AASD	0.14932	0.497849	0.516523	0.620181	0.692555	0.753131	0.286279	0.649818	0.33468	0.75655	0.623334	0.465554	0.346809	0.77513	0.50312	0.592918	0.102604	0.73702	0.553439	0.477762	0.494658	0.36162	0.53864
TCGA_TCGA-85-8287	0.590574	0.729405	0.743925	0.64871	0.694455	0.656752	0.370635	0.673046	0.587575	0.733049	0.819645	0.558445	0.593901	0.771217	0.518437	0.672607	0.149888	0.770338	0.676116	0.593463	0.60648	0.38481	0.539757
TCGA_TCGA-85-A4JC	0.30133	0.635897	0.634458	0.643627	0.677231	0.764692	0.256704	0.632287	0.422123	0.797848	0.767359	0.540013	0.460226	0.775112	0.499561	0.64659	0.411258	0.791811	0.607801	0.564469	0.581217	0.495256	0.472148
TCGA_TCGA-56-A49D	0.322415	0.717114	0.758696	0.630357	0.669688	0.698192	0.337096	0.693016	0.463752	0.77731	0.797205	0.549706	0.582921	0.800163	0.489926	0.644733	0.184327	0.743782	0.675278	0.603179	0.550943	0.389561	0.532989
TCGA_TCGA-56-8308	0.454105	0.601912	0.592641	0.643087	0.696571	0.717397	0.288793	0.672782	0.42254	0.73986	0.699871	0.480481	0.550388	0.78333	0.49799	0.631618	0.204035	0.731829	0.61361	0.571478	0.553233	0.348526	0.519399
TCGA_TCGA-66-2727	0.343231	0.631563	0.650468	0.678301	0.665158	0.694644	0.231435	0.680201	0.461727	0.777646	0.750713	0.514552	0.514301	0.801468	0.505227	0.621451	0.157947	0.727815	0.654005	0.581493	0.547556	0.397499	0.516802
TCGA_TCGA-85-7843	0.30344	0.636536	0.557738	0.615931	0.687624	0.686647	0.296206	0.659044	0.432558	0.75545	0.744132	0.513341	0.475195	0.809776	0.499056	0.648792	0.242371	0.756956	0.631903	0.578565	0.547158	0.418715	0.541082
TCGA_TCGA-22-4601	0.252435	0.511875	0.5481	0.584815	0.694493	0.660869	0.294245	0.657411	0.40879	0.750864	0.655246	0.479097	0.468672	0.76341	0.458327	0.589625	0.0579135	0.757908	0.573914	0.550842	0.498709	0.411157	0.463416
TCGA_TCGA-56-A4BY	0.401466	0.566204	0.577009	0.570609	0.673681	0.659955	0.335387	0.609491	0.378374	0.739431	0.632784	0.433106	0.422212	0.746572	0.44196	0.60307	0.111738	0.739668	0.503616	0.549681	0.498209	0.398021	0.511862
TCGA_TCGA-NK-A5D1	0.188011	0.536374	0.575484	0.571749	0.674896	0.690418	0.164762	0.617624	0.238021	0.729245	0.588898	0.436885	0.31853	0.800762	0.446799	0.585094	0.0957324	0.698236	0.442714	0.474693	0.460432	0.302777	0.53012
TCGA_TCGA-56-8503	0.363725	0.668389	0.622463	0.680835	0.707107	0.695103	0.339566	0.711321	0.51373	0.784142	0.868862	0.601643	0.608901	0.793842	0.557154	0.691318	0.382108	0.774004	0.762114	0.617062	0.610275	0.465153	0.530241
TCGA_TCGA-56-7579	0.189985	0.584321	0.500433	0.609735	0.678009	0.735977	0.204636	0.673538	0.398017	0.756365	0.683672	0.472974	0.418945	0.78434	0.474762	0.588576	0.304719	0.737308	0.60876	0.598839	0.52089	0.394781	0.472022
TCGA_TCGA-58-A46M	0.29745	0.693336	0.730072	0.630171	0.676369	0.690733	0.181668	0.673766	0.500715	0.757343	0.743222	0.489584	0.388773	0.736226	0.497279	0.577282	0.209351	0.711842	0.609569	0.546582	0.547948	0.343002	0.512221
TCGA_TCGA-96-7544	0.324207	0.644347	0.612931	0.6249	0.699045	0.710974	0.329561	0.677006	0.51367	0.796707	0.772716	0.534314	0.521568	0.785551	0.510346	0.671652	0.272431	0.761024	0.684301	0.584062	0.562755	0.424374	0.529408
TCGA_TCGA-58-A46L	0.261906	0.650732	0.712204	0.612123	0.68361	0.715114	0.26016	0.649622	0.43189	0.743252	0.738735	0.470876	0.448759	0.737794	0.496996	0.617172	0.135307	0.752335	0.5793	0.546919	0.546538	0.380984	0.501319
TCGA_TCGA-77-8008	0.306888	0.536604	0.574123	0.630953	0.701161	0.727491	0.285907	0.736501	0.50886	0.765477	0.85837	0.57418	0.519506	0.777369	0.555911	0.69337	0.276925	0.781773	0.773877	0.628871	0.613377	0.443461	0.448478
TCGA_TCGA-94-8490	0.127057	0.563696	0.575524	0.571364	0.681275	0.732734	0.156033	0.601724	0.295808	0.738084	0.55497	0.417963	0.383645	0.782716	0.435757	0.561007	0.268224	0.702755	0.426478	0.495243	0.469483	0.391493	0.496994
TCGA_TCGA-58-8388	0.395244	0.608261	0.656768	0.657949	0.666986	0.654437	0.339355	0.646267	0.43183	0.745161	0.810438	0.547842	0.552264	0.73022	0.508979	0.667476	0.0821244	0.74969	0.661496	0.586653	0.563433	0.403372	0.518148
TCGA_TCGA-56-7580	0.35925	0.608946	0.598331	0.619849	0.694232	0.713836	0.308714	0.628401	0.407171	0.710225	0.656845	0.464391	0.464626	0.784025	0.447988	0.676162	0.106347	0.710091	0.52659	0.492686	0.536127	0.38264	0.479089
TCGA_TCGA-J1-A4AH	0.389233	0.545224	0.53585	0.557396	0.670613	0.694588	0.227225	0.636513	0.38945	0.707539	0.62738	0.488359	0.431968	0.768885	0.443109	0.561561	0.0273977	0.730739	0.50239	0.502142	0.483985	0.338331	0.474691
TCGA_TCGA-85-8052	0.309133	0.550826	0.558145	0.64224	0.699578	0.699083	0.259166	0.652174	0.393777	0.756096	0.685069	0.539471	0.487155	0.773362	0.463793	0.605566	0.117211	0.730876	0.614924	0.538784	0.52538	0.35955	0.47709
TCGA_TCGA-60-2725	0.428021	0.710397	0.731195	0.699383	0.695388	0.664738	0.396937	0.729181	0.528759	0.778585	0.861164	0.607718	0.651433	0.781621	0.578548	0.700813	0.300495	0.779299	0.743001	0.654912	0.622536	0.471493	0.584601
TCGA_TCGA-85-8070	0.183893	0.527633	0.529948	0.530436	0.719248	0.668943	0.300866	0.586147	0.312504	0.763311	0.452236	0.337557	0.350285	0.791659	0.400939	0.544762	0.134	0.716627	0.409288	0.471888	0.450824	0.371119	0.426014
TCGA_TCGA-22-5477	0.273769	0.604208	0.626251	0.579628	0.680133	0.662813	0.360863	0.622532	0.425551	0.716849	0.603997	0.476429	0.455447	0.781971	0.445738	0.602868	0.0776778	0.691949	0.56418	0.541234	0.496521	0.386743	0.531441
TCGA_TCGA-85-A513	0.629689	0.648194	0.802047	0.6795	0.695777	0.711018	0.372376	0.678056	0.611562	0.783076	0.905863	0.659233	0.685912	0.824619	0.525469	0.682936	0.18833	0.772908	0.683906	0.642563	0.615876	0.405628	0.492522
TCGA_TCGA-60-2716	0.105064	0.392462	0.482019	0.532809	0.672832	0.701567	0.187892	0.594094	0.305904	0.734166	0.604057	0.372621	0.34814	0.793463	0.380419	0.56715	0.150252	0.69646	0.410073	0.449658	0.431188	0.379992	0.411826
TCGA_TCGA-63-7023	0.254447	0.698479	0.66111	0.613463	0.666611	0.668349	0.340476	0.64282	0.413365	0.719572	0.676709	0.457349	0.47033	0.739852	0.492752	0.606124	0.124141	0.721993	0.541197	0.517426	0.51678	0.271218	0.570162
TCGA_TCGA-66-2778	0.321893	0.653681	0.641775	0.685338	0.709456	0.73421	0.278478	0.719444	0.467718	0.825948	0.772761	0.559778	0.587509	0.821801	0.471773	0.631293	0.415886	0.756103	0.650072	0.593375	0.584263	0.448121	0.517977
TCGA_TCGA-21-1075	0.197875	0.55355	0.493309	0.530045	0.677577	0.636632	0.277023	0.62276	0.277669	0.746435	0.557959	0.397286	0.414816	0.80434	0.432602	0.556313	0.128742	0.684221	0.433615	0.484211	0.462501	0.323289	0.532398
TCGA_TCGA-66-2737	0.341625	0.618841	0.653183	0.664054	0.684281	0.708066	0.245797	0.676025	0.484244	0.810875	0.796059	0.588285	0.509939	0.773778	0.522224	0.656865	0.114935	0.747544	0.736413	0.573111	0.576328	0.360527	0.494609
TCGA_TCGA-85-A53L	0.32225	0.624805	0.61448	0.588726	0.689578	0.748822	0.326315	0.639031	0.383762	0.743191	0.648816	0.47142	0.453131	0.79108	0.498547	0.602722	0.126231	0.713723	0.526838	0.501914	0.544249	0.396563	0.52759
TCGA_TCGA-58-8391	0.235765	0.566089	0.574081	0.574268	0.697463	0.680177	0.266175	0.661126	0.332791	0.73473	0.652463	0.442999	0.487669	0.809095	0.472145	0.574552	0.162959	0.714074	0.505272	0.506777	0.510547	0.37863	0.572203
TCGA_TCGA-56-7222	0.202756	0.670189	0.483922	0.600708	0.696416	0.693951	0.368025	0.623717	0.360004	0.762133	0.59857	0.412178	0.512564	0.758796	0.490753	0.654071	0.211102	0.738704	0.563649	0.493979	0.503436	0.396388	0.593467
TCGA_TCGA-66-2753	0.358457	0.616956	0.538288	0.635009	0.699113	0.681703	0.232898	0.679442	0.474484	0.756245	0.746988	0.496972	0.572002	0.800613	0.495715	0.663987	0.204847	0.732155	0.646376	0.54891	0.534925	0.433266	0.537041
TCGA_TCGA-33-AASJ	0.261813	0.619269	0.599272	0.565731	0.661823	0.687708	0.236318	0.603946	0.353468	0.699162	0.585521	0.374092	0.35281	0.762682	0.457021	0.581615	0.14578	0.677563	0.431924	0.530174	0.508434	0.357871	0.513317
TCGA_TCGA-63-A5MR	0.281996	0.664591	0.542916	0.63778	0.687955	0.734883	0.245918	0.66153	0.429597	0.741078	0.673708	0.4669	0.528035	0.738613	0.516131	0.590168	0.393122	0.741644	0.575803	0.494399	0.543865	0.424556	0.535083
TCGA_TCGA-60-2721	0.375483	0.612133	0.734343	0.648235	0.702347	0.714393	0.257331	0.662689	0.537258	0.770384	0.813691	0.533466	0.5198	0.778776	0.494238	0.672859	0.229528	0.751918	0.630413	0.595389	0.587241	0.415606	0.442044
TCGA_TCGA-78-8655	0.354639	0.511768	0.709749	0.70277	0.645781	0.737725	0.279406	0.692528	0.49934	0.771083	0.842248	0.571099	0.651873	0.82393	0.490852	0.712527	0.256933	0.756215	0.678284	0.612231	0.56908	0.421767	0.51993
TCGA_TCGA-MP-A4TF	0.326758	0.560593	0.619264	0.67419	0.645757	0.777123	0.292039	0.649275	0.410228	0.754689	0.691688	0.436737	0.475208	0.811538	0.462059	0.649538	0.315538	0.740564	0.566316	0.532417	0.528404	0.440232	0.553007
TCGA_TCGA-55-8203	0.555436	0.624259	0.741793	0.67522	0.60734	0.780186	0.196745	0.656539	0.554462	0.755012	0.791298	0.501823	0.499494	0.817716	0.468427	0.690231	0.302921	0.755489	0.65196	0.569159	0.556952	0.393343	0.535718
TCGA_TCGA-91-6848	0.388805	0.731586	0.754327	0.690605	0.587028	0.690424	0.343374	0.759064	0.525508	0.736126	0.848451	0.64571	0.562749	0.809272	0.607261	0.657538	0.261577	0.776554	0.777549	0.630722	0.632536	0.413099	0.544955
TCGA_TCGA-86-8073	0.26144	0.480959	0.558781	0.62238	0.599857	0.657225	0.302125	0.640208	0.460139	0.792452	0.73685	0.544762	0.609584	0.804914	0.483816	0.654489	0.197433	0.752328	0.704295	0.58427	0.55847	0.396353	0.498367
TCGA_TCGA-56-8082	0.190633	0.616813	0.457389	0.59192	0.687709	0.666788	0.274596	0.629677	0.325896	0.762686	0.613777	0.490327	0.45119	0.767472	0.398584	0.656193	0.204687	0.735684	0.494185	0.526808	0.502614	0.416733	0.530434
TCGA_TCGA-77-8136	0.350517	0.674743	0.784253	0.678378	0.716459	0.679766	0.272334	0.703816	0.535693	0.729744	0.854072	0.536147	0.514406	0.780414	0.545532	0.685885	0.260909	0.771242	0.701314	0.6139	0.607508	0.412305	0.514808
TCGA_TCGA-98-8022	0.366015	0.590414	0.662434	0.636278	0.654765	0.705586	0.411948	0.642184	0.444278	0.755831	0.775152	0.501061	0.525796	0.807941	0.475941	0.661018	0.223203	0.770855	0.570048	0.582828	0.563082	0.440829	0.507011
TCGA_TCGA-85-7698	0.402743	0.662245	0.690266	0.600982	0.692978	0.675577	0.288276	0.631432	0.48038	0.7402	0.743388	0.499537	0.497736	0.748265	0.49184	0.627584	0.104972	0.740064	0.635274	0.56914	0.580442	0.349796	0.54251
TCGA_TCGA-60-2704	0.4935	0.715767	0.667371	0.680781	0.715352	0.682085	0.394485	0.745637	0.595539	0.779156	0.904528	0.607578	0.67404	0.760393	0.568927	0.696288	0.205387	0.791103	0.825608	0.631769	0.611827	0.387934	0.577928
TCGA_TCGA-22-5474	0.486418	0.642646	0.785335	0.685124	0.682822	0.687201	0.251989	0.667811	0.563999	0.796358	0.836398	0.567767	0.527996	0.820031	0.517706	0.661172	0.182544	0.739644	0.694578	0.610564	0.588323	0.389997	0.497682
TCGA_TCGA-85-A4CL	0.383387	0.69356	0.814588	0.64767	0.693692	0.736616	0.293905	0.642026	0.448694	0.761398	0.804739	0.510126	0.40183	0.80121	0.499446	0.633323	0.22425	0.721416	0.572212	0.550518	0.598612	0.374282	0.472935
TCGA_TCGA-85-A4CN	0.277231	0.616596	0.666915	0.584573	0.665041	0.698578	0.221984	0.623846	0.39247	0.732037	0.69535	0.483641	0.477388	0.781602	0.516503	0.641603	0.0943196	0.723129	0.543902	0.555274	0.539566	0.364981	0.531094
TCGA_TCGA-58-A46J	0.33114	0.613823	0.62254	0.615425	0.716854	0.700221	0.358268	0.695742	0.419681	0.775127	0.756655	0.532621	0.590699	0.769503	0.495723	0.643106	0.203396	0.768488	0.601354	0.558093	0.524097	0.359525	0.523192
TCGA_TCGA-21-1082	0.37447	0.618174	0.682208	0.612882	0.644764	0.688019	0.381315	0.656221	0.484389	0.76231	0.768584	0.490681	0.487436	0.791641	0.473535	0.662938	0.183667	0.767989	0.602456	0.578276	0.529054	0.397638	0.515649
TCGA_TCGA-85-A512	0.167087	0.642067	0.5321	0.565829	0.681709	0.677574	0.281265	0.616068	0.37792	0.740069	0.666463	0.488239	0.471992	0.752295	0.491185	0.589862	0.173891	0.72164	0.553774	0.547428	0.514894	0.407257	0.522544
TCGA_TCGA-85-6561	0.528014	0.686165	0.746087	0.671943	0.699204	0.697761	0.32225	0.709534	0.565081	0.754963	0.856345	0.568539	0.598933	0.770243	0.543335	0.663925	0.302461	0.751311	0.734435	0.617283	0.618185	0.400745	0.548953
TCGA_TCGA-37-A5EM	0.258536	0.6806	0.649593	0.676379	0.688393	0.718539	0.201657	0.6917	0.491019	0.730472	0.820732	0.537408	0.517216	0.764065	0.554726	0.673442	0.243172	0.733447	0.739979	0.624862	0.600048	0.404464	0.554257
TCGA_TCGA-77-8146	0.314165	0.57637	0.566458	0.641836	0.740622	0.689285	0.309739	0.656916	0.430247	0.811561	0.711402	0.497428	0.553112	0.806305	0.484523	0.650261	0.160522	0.713913	0.639923	0.55207	0.541649	0.391441	0.504954
TCGA_TCGA-63-5128	0.198848	0.562853	0.433677	0.607866	0.6667	0.722792	0.332916	0.6381	0.335279	0.755492	0.609654	0.4457	0.48001	0.774894	0.462623	0.582387	0.269913	0.723292	0.54138	0.504514	0.490944	0.354389	0.501471
TCGA_TCGA-NK-A5CT	0.229335	0.572127	0.572884	0.645393	0.681109	0.758722	0.256801	0.631044	0.347626	0.740899	0.685531	0.442775	0.466698	0.800684	0.485073	0.679695	0.395029	0.742677	0.564096	0.517514	0.533977	0.45125	0.564253
TCGA_TCGA-92-8063	0.225982	0.54976	0.549766	0.615807	0.685441	0.713164	0.195327	0.666898	0.391354	0.780273	0.730806	0.484455	0.429719	0.780008	0.513614	0.646781	0.15894	0.731564	0.636096	0.522146	0.531437	0.410848	0.431285
TCGA_TCGA-MF-A522	0.146737	0.594831	0.58963	0.638737	0.686371	0.734075	0.178703	0.657938	0.329212	0.727994	0.618391	0.431847	0.380663	0.784977	0.46862	0.542371	0.197437	0.666299	0.499999	0.482314	0.485572	0.360259	0.484447
TCGA_TCGA-58-A46K	0.327591	0.616564	0.651844	0.610236	0.667317	0.725287	0.259514	0.613801	0.400577	0.750281	0.625726	0.504418	0.355775	0.762038	0.437717	0.572743	0.112795	0.705503	0.478993	0.485153	0.518789	0.392834	0.477393
TCGA_TCGA-64-5775	0.179879	0.59023	0.522125	0.65183	0.642585	0.621638	0.230253	0.750541	0.456707	0.719712	0.756597	0.594121	0.465443	0.803157	0.551542	0.671462	0.193047	0.737789	0.660276	0.553398	0.52524	0.34973	0.502928
TCGA_TCGA-44-7659	0.424336	0.48313	0.593502	0.660698	0.633683	0.703879	0.372062	0.655519	0.485456	0.788102	0.771744	0.526385	0.574801	0.802427	0.439381	0.645778	0.308439	0.746402	0.574036	0.59154	0.525974	0.45058	0.467967
TCGA_TCGA-55-A4DG	0.544226	0.523619	0.661715	0.630757	0.648251	0.66541	0.374729	0.65558	0.527585	0.758699	0.770837	0.519282	0.621589	0.810748	0.446948	0.644143	0.185573	0.736365	0.597291	0.58697	0.527586	0.393063	0.534122
TCGA_TCGA-55-6985	0.425975	0.632337	0.738993	0.686036	0.678922	0.700861	0.395726	0.661648	0.530339	0.786343	0.849149	0.537679	0.651628	0.807452	0.539377	0.695922	0.301868	0.75691	0.705907	0.599196	0.60332	0.431784	0.580743
TCGA_TCGA-38-4629	0.372273	0.643495	0.764508	0.711992	0.671945	0.715776	0.290048	0.748696	0.560412	0.77194	0.909401	0.637142	0.595553	0.82147	0.58897	0.722501	0.26335	0.743847	0.806242	0.688481	0.636722	0.453651	0.515294
TCGA_TCGA-78-7147	0.294831	0.532229	0.657535	0.659294	0.675895	0.692474	0.227642	0.668757	0.423371	0.771227	0.720762	0.475987	0.52058	0.836759	0.473651	0.641368	0.266691	0.744755	0.556956	0.540871	0.543091	0.415656	0.560133
TCGA_TCGA-55-8092	0.568718	0.617246	0.796779	0.699417	0.616251	0.715987	0.295318	0.651509	0.609827	0.733021	0.836227	0.533502	0.495975	0.817996	0.498794	0.672383	0.259953	0.748036	0.6183	0.553561	0.598083	0.45997	0.534939
TCGA_TCGA-75-6205	0.490088	0.707817	0.812634	0.668942	0.680639	0.721173	0.359015	0.71108	0.618577	0.783487	0.938993	0.640042	0.660242	0.81635	0.586393	0.720381	0.234221	0.76227	0.813393	0.688536	0.663144	0.433661	0.561921
TCGA_TCGA-86-A456	0.304082	0.600572	0.690142	0.66031	0.65924	0.73376	0.409757	0.674985	0.518697	0.834863	0.8389	0.568785	0.665578	0.849858	0.531337	0.698586	0.278747	0.756751	0.70017	0.647931	0.569889	0.446951	0.554222
TCGA_TCGA-05-5429	0.287714	0.563996	0.609266	0.629894	0.648578	0.738555	0.343454	0.662692	0.400832	0.73957	0.681241	0.482771	0.561978	0.816662	0.520965	0.64734	0.24318	0.720713	0.516998	0.5419	0.543618	0.493427	0.517365
TCGA_TCGA-55-A48X	0.685941	0.592455	0.74027	0.676292	0.630581	0.679688	0.32723	0.673131	0.612898	0.785591	0.827184	0.52754	0.620004	0.812847	0.476802	0.687779	0.279553	0.751917	0.64353	0.602251	0.596705	0.407225	0.488985
TCGA_TCGA-86-8673	0.346413	0.575054	0.715503	0.643757	0.657435	0.737018	0.206996	0.648582	0.397674	0.722462	0.773277	0.503994	0.445299	0.844206	0.517242	0.651798	0.338263	0.734029	0.588638	0.549155	0.5443	0.433501	0.521863
TCGA_TCGA-86-8674	0.271636	0.461746	0.564519	0.61024	0.599503	0.751215	0.306703	0.581596	0.325124	0.715853	0.622755	0.443924	0.463165	0.831617	0.399866	0.61646	0.339093	0.700382	0.414762	0.523396	0.495094	0.420222	0.480381
TCGA_TCGA-49-6744	0.489648	0.647846	0.777827	0.723532	0.695044	0.736416	0.334191	0.72344	0.570346	0.793265	0.901978	0.626899	0.705373	0.829717	0.540459	0.722106	0.307099	0.763726	0.775444	0.642393	0.617824	0.444255	0.544892
TCGA_TCGA-44-5643	0.404204	0.717852	0.706416	0.620361	0.681001	0.709071	0.269124	0.622221	0.483716	0.750314	0.708298	0.474562	0.479385	0.785461	0.445043	0.613914	0.163963	0.745124	0.57826	0.570599	0.55466	0.389737	0.505459
TCGA_TCGA-05-4382	0.434687	0.582157	0.642399	0.673654	0.637942	0.72389	0.2372	0.745747	0.580074	0.788951	0.906829	0.60303	0.562231	0.838432	0.569047	0.727112	0.243325	0.75525	0.833499	0.648291	0.637958	0.419774	0.477414
TCGA_TCGA-49-AARQ	0.339285	0.626645	0.691316	0.644773	0.674123	0.744145	0.300416	0.631779	0.449112	0.768193	0.757153	0.491708	0.433686	0.825938	0.477432	0.663847	0.18052	0.708045	0.475426	0.561623	0.528552	0.408696	0.503221
TCGA_TCGA-55-8094	0.144528	0.533528	0.546651	0.583596	0.689605	0.763478	0.221319	0.609723	0.251656	0.68717	0.51463	0.378833	0.465989	0.858399	0.456686	0.549099	0.372248	0.733809	0.469673	0.485784	0.448	0.424553	0.567853
TCGA_TCGA-MP-A4TC	0.308601	0.667342	0.693838	0.671439	0.648815	0.711255	0.237098	0.68354	0.49392	0.794116	0.828326	0.54595	0.570066	0.805321	0.534224	0.726876	0.277022	0.74412	0.766286	0.603875	0.596642	0.400007	0.529847
TCGA_TCGA-49-AAR0	0.484106	0.575144	0.720865	0.635075	0.64051	0.758251	0.369144	0.686395	0.507166	0.778238	0.83877	0.573931	0.555739	0.827789	0.508463	0.671439	0.235022	0.756425	0.658763	0.603441	0.561682	0.399736	0.501888
TCGA_TCGA-05-4427	0.324155	0.623949	0.638646	0.657338	0.641859	0.722352	0.310217	0.697881	0.503386	0.764955	0.795703	0.519844	0.556229	0.798612	0.521062	0.689574	0.179825	0.749422	0.732187	0.591652	0.549577	0.397873	0.560161
TCGA_TCGA-75-6214	0.185933	0.534399	0.512494	0.621382	0.69981	0.76503	0.13206	0.659221	0.391467	0.792518	0.655745	0.443258	0.431649	0.798174	0.489628	0.656954	0.463586	0.739819	0.537527	0.537475	0.528706	0.370761	0.524319
TCGA_TCGA-69-7763	0.393066	0.468125	0.58626	0.631699	0.602406	0.72974	0.345091	0.669705	0.501493	0.738018	0.738567	0.518669	0.583487	0.794223	0.506155	0.677027	0.265675	0.74691	0.619524	0.592244	0.544011	0.38146	0.505418
TCGA_TCGA-86-8076	0.602889	0.596713	0.809389	0.691293	0.655244	0.701871	0.339929	0.673818	0.568482	0.768001	0.846114	0.584683	0.616365	0.832932	0.479635	0.706832	0.328625	0.766406	0.682339	0.598196	0.603858	0.413025	0.53951
TCGA_TCGA-44-4112	0.302042	0.619314	0.59063	0.681211	0.617678	0.687895	0.388898	0.682523	0.53032	0.75302	0.725702	0.522649	0.615408	0.807836	0.492243	0.664758	0.233139	0.739454	0.684326	0.61062	0.55047	0.400969	0.547694
TCGA_TCGA-69-7765	0.426868	0.578063	0.678961	0.695876	0.67216	0.706053	0.28698	0.670154	0.521169	0.80801	0.806891	0.540099	0.620664	0.802666	0.537191	0.699613	0.292973	0.770726	0.702899	0.612562	0.59057	0.367365	0.56675
TCGA_TCGA-55-7281	0.32632	0.57342	0.682759	0.722101	0.647725	0.722349	0.358938	0.683094	0.518576	0.813236	0.865585	0.592536	0.654462	0.822465	0.521443	0.741591	0.257961	0.74031	0.743773	0.629483	0.587629	0.48615	0.525584
TCGA_TCGA-50-6597	0.525791	0.566514	0.780294	0.666293	0.682449	0.745429	0.23813	0.62861	0.470275	0.78822	0.782044	0.522089	0.489173	0.879755	0.475914	0.626077	0.374491	0.743646	0.523078	0.60703	0.58018	0.485007	0.550407
TCGA_TCGA-73-4677	0.401788	0.517898	0.630215	0.636327	0.603397	0.709961	0.362675	0.712138	0.468484	0.742776	0.751101	0.524919	0.593539	0.821698	0.489287	0.627394	0.305686	0.729328	0.62725	0.57468	0.544987	0.402005	0.524298
TCGA_TCGA-05-4434	0.472755	0.659098	0.738053	0.694103	0.687745	0.703539	0.247661	0.718371	0.547813	0.773976	0.899614	0.634134	0.61835	0.837877	0.526019	0.671751	0.32849	0.753942	0.817531	0.661921	0.626724	0.420492	0.496868
TCGA_TCGA-MP-A4SW	0.492347	0.58724	0.655223	0.66498	0.65901	0.708565	0.343152	0.679335	0.517977	0.793776	0.833543	0.556797	0.573446	0.833371	0.500476	0.660906	0.311566	0.750192	0.687943	0.611886	0.572049	0.480994	0.479522
TCGA_TCGA-55-6972	0.225267	0.409413	0.581062	0.557921	0.563798	0.677851	0.330152	0.611735	0.287886	0.705024	0.502749	0.415812	0.422068	0.812886	0.382185	0.511305	0.236745	0.680981	0.387687	0.489105	0.457488	0.439277	0.421842
TCGA_TCGA-78-7633	0.235439	0.414631	0.524676	0.577062	0.567347	0.696189	0.351937	0.676167	0.3786	0.727089	0.642925	0.479372	0.567217	0.813701	0.444418	0.60283	0.210623	0.743229	0.553853	0.578636	0.496885	0.379633	0.53336
TCGA_TCGA-44-2659	0.412025	0.52988	0.735519	0.655803	0.667474	0.710772	0.266421	0.650358	0.538417	0.758539	0.814849	0.519069	0.594732	0.818227	0.520418	0.676475	0.215539	0.735423	0.658743	0.624387	0.58093	0.455023	0.52162
TCGA_TCGA-97-A4M0	0.37393	0.573071	0.758013	0.71119	0.634432	0.718241	0.329313	0.668603	0.536785	0.778326	0.861503	0.558123	0.61398	0.814687	0.478057	0.673973	0.26929	0.745423	0.647447	0.629159	0.577334	0.472982	0.462418
TCGA_TCGA-50-5068	0.569352	0.675488	0.845151	0.728365	0.669587	0.685716	0.418486	0.699921	0.602349	0.773038	0.845799	0.563903	0.685964	0.868194	0.522377	0.708016	0.273742	0.725317	0.732134	0.66517	0.627478	0.46153	0.580637
TCGA_TCGA-86-A4P8	0.379514	0.576361	0.765471	0.704153	0.664771	0.659298	0.496942	0.733967	0.581541	0.807986	0.930195	0.650716	0.719711	0.835606	0.562127	0.709592	0.219864	0.804406	0.726973	0.684453	0.611021	0.403822	0.537958
TCGA_TCGA-86-A4D0	0.245103	0.665479	0.668903	0.6143	0.612859	0.749857	0.243912	0.638539	0.376775	0.693478	0.648023	0.429646	0.444234	0.822015	0.438149	0.662787	0.249091	0.709974	0.544018	0.50066	0.496373	0.435354	0.566346
TCGA_TCGA-55-8085	0.499196	0.69162	0.776135	0.698331	0.630031	0.713248	0.233221	0.688668	0.549427	0.752723	0.849331	0.553784	0.517557	0.824786	0.493597	0.690423	0.226537	0.738791	0.671814	0.606529	0.572813	0.411588	0.529908
TCGA_TCGA-50-5935	0.300337	0.548706	0.689844	0.674626	0.658888	0.713486	0.294422	0.665387	0.478496	0.783614	0.822857	0.516542	0.604094	0.838471	0.490565	0.666835	0.284578	0.734368	0.663008	0.615357	0.572823	0.453434	0.520366
TCGA_TCGA-53-7813	0.461779	0.639214	0.732622	0.670186	0.647222	0.781391	0.347993	0.590804	0.495669	0.755523	0.700251	0.451872	0.493165	0.79205	0.421622	0.65738	0.249069	0.72322	0.488576	0.515295	0.510247	0.416125	0.643074
TCGA_TCGA-73-4662	0.49778	0.609404	0.711712	0.655509	0.646921	0.736148	0.319318	0.692874	0.557314	0.75439	0.820966	0.538665	0.644549	0.830501	0.481083	0.651385	0.252991	0.755912	0.714191	0.636094	0.566055	0.413589	0.515453
TCGA_TCGA-62-8399	0.296174	0.556079	0.572515	0.622038	0.602987	0.691241	0.41379	0.671839	0.426095	0.820125	0.765662	0.490051	0.649189	0.791932	0.469145	0.62785	0.343965	0.723093	0.626007	0.595628	0.536947	0.369306	0.504213
TCGA_TCGA-44-7671	0.291173	0.455221	0.525096	0.622502	0.604502	0.685903	0.345888	0.665485	0.368677	0.739327	0.66185	0.480822	0.588889	0.836532	0.450021	0.627414	0.283285	0.711409	0.561762	0.567076	0.510822	0.395949	0.546167
TCGA_TCGA-97-7552	0.683693	0.63633	0.832751	0.695284	0.669479	0.704963	0.350825	0.658092	0.664605	0.77875	0.839906	0.56652	0.602676	0.83063	0.532521	0.722996	0.304407	0.773913	0.716462	0.619102	0.620142	0.48295	0.554105
TCGA_TCGA-44-6145	0.591495	0.664784	0.810602	0.719573	0.673025	0.694958	0.246328	0.703612	0.605403	0.756574	0.879578	0.578258	0.583234	0.826761	0.541033	0.72422	0.402526	0.759305	0.702397	0.615371	0.623838	0.421743	0.572594
TCGA_TCGA-44-7670	0.322259	0.628153	0.555332	0.619651	0.634519	0.751086	0.259978	0.629816	0.381794	0.753165	0.636305	0.45258	0.481706	0.786877	0.483009	0.633945	0.182245	0.743389	0.600434	0.533171	0.531125	0.407646	0.536834
TCGA_TCGA-49-AARO	0.484134	0.603687	0.741411	0.721641	0.646304	0.720027	0.318236	0.686368	0.508439	0.80186	0.918401	0.601671	0.55545	0.851702	0.563772	0.714617	0.300656	0.771576	0.793539	0.630196	0.590581	0.453176	0.461916
TCGA_TCGA-44-2657	0.774604	0.64186	0.835293	0.705834	0.680395	0.690136	0.384032	0.712615	0.691779	0.768552	0.897519	0.600792	0.725494	0.85244	0.567775	0.685076	0.197576	0.782273	0.709887	0.684255	0.636848	0.416506	0.488939
TCGA_TCGA-55-8204	0.43188	0.592149	0.634488	0.663196	0.728044	0.692657	0.310183	0.622929	0.48489	0.779865	0.741004	0.508433	0.551034	0.814757	0.523975	0.660034	0.282617	0.782869	0.620394	0.535196	0.553972	0.4222	0.541321
TCGA_TCGA-64-1676	0.359211	0.592402	0.758966	0.696556	0.709101	0.699848	0.330829	0.721653	0.512019	0.786249	0.879121	0.615719	0.636656	0.857613	0.557852	0.690055	0.297421	0.72391	0.748961	0.662902	0.597779	0.414249	0.539703
TCGA_TCGA-91-8496	0.291893	0.490192	0.700625	0.742041	0.647336	0.673311	0.363786	0.746188	0.524464	0.804342	0.869205	0.631227	0.704661	0.868852	0.520547	0.671669	0.305093	0.773191	0.709537	0.665487	0.588171	0.460484	0.479932
TCGA_TCGA-35-3615	0.386779	0.439853	0.623111	0.650435	0.59272	0.701748	0.26965	0.678474	0.472377	0.736057	0.721227	0.534817	0.578129	0.81717	0.454956	0.628036	0.259639	0.742537	0.610723	0.594862	0.537136	0.398907	0.511168
TCGA_TCGA-55-8096	0.412565	0.492405	0.589764	0.681074	0.692837	0.711221	0.216357	0.714367	0.509484	0.795632	0.886948	0.569344	0.604261	0.849137	0.530359	0.685929	0.201537	0.770611	0.800942	0.622762	0.571506	0.386486	0.483505
TCGA_TCGA-67-6215	0.256957	0.505126	0.533829	0.694271	0.67753	0.714255	0.226069	0.671783	0.441272	0.783661	0.781238	0.548802	0.531603	0.821644	0.450427	0.665694	0.202205	0.760785	0.621594	0.596692	0.544147	0.400425	0.510079
TCGA_TCGA-MP-A4SY	0.184937	0.514948	0.533209	0.660703	0.664042	0.757364	0.184497	0.659922	0.439622	0.76925	0.768571	0.538714	0.517007	0.816176	0.502647	0.674335	0.293723	0.729187	0.728373	0.569251	0.560903	0.386184	0.465325
TCGA_TCGA-73-4676	0.242253	0.64262	0.589944	0.672035	0.616524	0.690324	0.289384	0.708975	0.483472	0.81171	0.734608	0.537435	0.613941	0.858727	0.524315	0.656082	0.304647	0.727294	0.659959	0.613909	0.557846	0.350437	0.549098
TCGA_TCGA-86-8075	0.342977	0.585594	0.544681	0.679882	0.658132	0.683603	0.34716	0.69695	0.502976	0.79677	0.816809	0.52674	0.599929	0.817908	0.543563	0.710803	0.190326	0.779347	0.760462	0.592602	0.597675	0.395891	0.564645
TCGA_TCGA-78-8660	0.407043	0.673987	0.818764	0.675889	0.645918	0.693536	0.302269	0.703594	0.533951	0.773651	0.84819	0.585205	0.588392	0.812912	0.543887	0.683584	0.245486	0.736487	0.733759	0.639311	0.601504	0.398309	0.546961
TCGA_TCGA-91-6840	0.352293	0.578159	0.703282	0.608855	0.612464	0.706585	0.293732	0.603786	0.493856	0.725423	0.739212	0.494514	0.535278	0.808381	0.510722	0.644328	0.137316	0.721591	0.611984	0.587344	0.546446	0.406901	0.493131
TCGA_TCGA-44-2665	0.246925	0.547111	0.577988	0.71907	0.73622	0.700207	0.22503	0.719644	0.448728	0.770668	0.868868	0.598727	0.574715	0.810855	0.537592	0.680137	0.273531	0.765306	0.768517	0.616959	0.58818	0.453199	0.5071
TCGA_TCGA-44-6775	0.340453	0.611334	0.531756	0.725504	0.642101	0.638791	0.393342	0.686028	0.566442	0.794279	0.834417	0.580877	0.615843	0.79664	0.500723	0.722308	0.243412	0.777202	0.827593	0.61462	0.580136	0.438101	0.599224
TCGA_TCGA-75-7025	0.468356	0.474728	0.659677	0.690914	0.673144	0.680633	0.426796	0.637656	0.503212	0.78386	0.815137	0.574664	0.632682	0.867977	0.485907	0.687747	0.262191	0.777975	0.671781	0.605866	0.563438	0.43884	0.47316
TCGA_TCGA-44-A479	0.591134	0.702123	0.83312	0.678578	0.649714	0.755214	0.310694	0.669722	0.6275	0.769431	0.893776	0.572825	0.48685	0.824979	0.489113	0.730757	0.197393	0.763156	0.722523	0.632962	0.599865	0.385559	0.50223
TCGA_TCGA-44-3917	0.346537	0.698704	0.629964	0.622682	0.596743	0.678796	0.446715	0.652935	0.541136	0.721774	0.703384	0.466552	0.475511	0.781686	0.417194	0.624007	0.247128	0.647276	0.711205	0.589178	0.554822	0.381361	0.629752
TCGA_TCGA-56-8304	0.356013	0.630581	0.652848	0.628642	0.704873	0.747946	0.272936	0.616717	0.43609	0.779285	0.67944	0.471022	0.489831	0.768978	0.485831	0.611092	0.250271	0.743554	0.555442	0.515795	0.534599	0.370199	0.493345
TCGA_TCGA-58-8387	0.579395	0.760897	0.780124	0.673787	0.659224	0.696796	0.319871	0.696962	0.567663	0.734756	0.781272	0.530043	0.517755	0.777825	0.472834	0.657158	0.196117	0.748413	0.607271	0.612659	0.562071	0.456484	0.508342
TCGA_TCGA-56-8305	0.326296	0.549358	0.51057	0.626434	0.666046	0.749763	0.203926	0.669018	0.370084	0.751639	0.674859	0.468457	0.44695	0.766584	0.486675	0.593957	0.262107	0.754493	0.575933	0.532061	0.529799	0.335099	0.466681
TCGA_TCGA-77-8131	0.48391	0.671882	0.796423	0.733573	0.702412	0.700935	0.33703	0.737993	0.586848	0.800476	0.939614	0.632179	0.629394	0.807876	0.575023	0.698859	0.427349	0.796637	0.804711	0.669356	0.648084	0.452584	0.513865
TCGA_TCGA-85-8353	0.462933	0.661721	0.68059	0.642655	0.690252	0.784067	0.345323	0.646187	0.516015	0.763406	0.769888	0.514493	0.579787	0.768332	0.532638	0.700354	0.123395	0.740991	0.658372	0.601634	0.606521	0.363018	0.543016
TCGA_TCGA-37-A5EN	0.387653	0.621438	0.636004	0.611654	0.722227	0.68137	0.249034	0.604047	0.404928	0.725195	0.674206	0.470787	0.37339	0.770557	0.416158	0.557657	0.0608269	0.726082	0.457005	0.542878	0.512047	0.339801	0.45877
TCGA_TCGA-60-2719	0.240479	0.583876	0.578305	0.589688	0.687048	0.713514	0.205394	0.678888	0.427102	0.786193	0.724852	0.491162	0.447112	0.798506	0.438875	0.628996	0.240441	0.753534	0.598286	0.567667	0.518168	0.346878	0.49108
TCGA_TCGA-52-7810	0.101518	0.560196	0.466094	0.615912	0.679665	0.763808	0.245451	0.612986	0.245047	0.734333	0.597457	0.444614	0.465411	0.760862	0.483722	0.615432	0.178798	0.708764	0.508979	0.496027	0.515192	0.4212	0.510088
TCGA_TCGA-85-8355	0.694246	0.724401	0.796155	0.677694	0.695533	0.692448	0.382574	0.733333	0.671717	0.786553	0.920382	0.615522	0.642846	0.785518	0.556449	0.659699	0.175788	0.788889	0.768846	0.65081	0.628635	0.370336	0.519869
TCGA_TCGA-77-8143	0.265368	0.613271	0.612947	0.614938	0.646598	0.722962	0.219584	0.628793	0.395105	0.723409	0.670189	0.418275	0.489832	0.761878	0.40887	0.588936	0.219072	0.711236	0.572108	0.531357	0.489153	0.35887	0.493646
TCGA_TCGA-22-5489	0.595235	0.733521	0.718997	0.687133	0.683223	0.671329	0.28428	0.688244	0.576875	0.729901	0.860316	0.553079	0.524381	0.762599	0.603345	0.694155	0.141905	0.753451	0.760876	0.59981	0.658301	0.388363	0.582874
TCGA_TCGA-21-1080	0.276309	0.643749	0.654981	0.605942	0.710756	0.758565	0.264035	0.684953	0.448528	0.775141	0.726311	0.505756	0.493262	0.768795	0.483728	0.639722	0.242685	0.718986	0.586052	0.549091	0.530875	0.344334	0.499293
TCGA_TCGA-33-4532	0.181209	0.554874	0.548137	0.613407	0.692243	0.647991	0.23323	0.657983	0.276974	0.764882	0.606556	0.492036	0.442554	0.788526	0.417168	0.577357	0.175353	0.714399	0.506439	0.512471	0.471206	0.326142	0.46503
TCGA_TCGA-O2-A5IB	0.26378	0.569955	0.505872	0.547616	0.572685	0.666195	0.305435	0.590369	0.306277	0.663897	0.524742	0.415471	0.385764	0.746355	0.367616	0.610808	0.0690241	0.680135	0.414043	0.425435	0.465492	0.34917	0.520469
TCGA_TCGA-43-2576	0.423679	0.583595	0.749596	0.685747	0.662004	0.709768	0.266315	0.692465	0.514875	0.776803	0.881581	0.571035	0.577474	0.835817	0.533748	0.68606	0.361555	0.779314	0.691603	0.593939	0.598186	0.415646	0.483087
TCGA_TCGA-34-8456	0.361154	0.52999	0.555938	0.593027	0.701787	0.651338	0.195073	0.635105	0.37191	0.715566	0.686014	0.466919	0.466903	0.781473	0.455125	0.571901	0.0457143	0.731077	0.555908	0.548814	0.519156	0.318256	0.501727
TCGA_TCGA-60-2698	0.296597	0.64843	0.724292	0.686027	0.712826	0.740335	0.289327	0.723035	0.477179	0.802428	0.840956	0.598385	0.603132	0.814516	0.563442	0.683706	0.272016	0.767792	0.751702	0.625031	0.592991	0.386191	0.544196
TCGA_TCGA-33-4586	0.209494	0.612922	0.538015	0.62078	0.671202	0.722356	0.234502	0.644045	0.345396	0.754065	0.648298	0.49093	0.491855	0.800373	0.49179	0.602906	0.117725	0.685066	0.532004	0.502449	0.522022	0.36721	0.525736
TCGA_TCGA-18-3412	0.252463	0.627256	0.620648	0.638928	0.721632	0.687309	0.303885	0.680311	0.407768	0.762629	0.711606	0.504904	0.502685	0.777727	0.492783	0.62478	0.249782	0.718407	0.590841	0.559506	0.543943	0.409135	0.513846
TCGA_TCGA-O2-A52Q	0.311502	0.678515	0.763318	0.724574	0.721431	0.725422	0.259602	0.748121	0.567125	0.770915	0.907476	0.586752	0.558388	0.82137	0.583389	0.68343	0.258781	0.762741	0.804793	0.64042	0.625811	0.398395	0.50588
TCGA_TCGA-21-1077	0.378123	0.624357	0.551389	0.63934	0.690213	0.715847	0.284507	0.64967	0.445273	0.749421	0.730364	0.540235	0.513154	0.780628	0.486204	0.623424	0.179261	0.761118	0.653607	0.558642	0.549618	0.382439	0.476813
TCGA_TCGA-18-3416	0.423245	0.793704	0.87188	0.621113	0.688539	0.654175	0.296743	0.699873	0.591182	0.751978	0.822291	0.536039	0.498287	0.808536	0.597636	0.652566	0.195149	0.743809	0.644195	0.595899	0.603661	0.393245	0.547078
TCGA_TCGA-98-A539	0.345654	0.604094	0.490714	0.658082	0.65188	0.759082	0.295546	0.645862	0.418736	0.778253	0.728074	0.523803	0.518955	0.779683	0.505781	0.618115	0.220004	0.753788	0.697274	0.561733	0.544009	0.326205	0.469923
TCGA_TCGA-50-6590	0.528042	0.689507	0.751584	0.693984	0.684801	0.725507	0.225123	0.740642	0.60449	0.71372	0.910623	0.575953	0.47922	0.810754	0.57916	0.700874	0.220997	0.731551	0.794852	0.63053	0.627026	0.382933	0.473224
TCGA_TCGA-69-8255	0.462081	0.742148	0.854715	0.634667	0.614623	0.736882	0.263766	0.691566	0.539801	0.679389	0.804961	0.5302	0.446947	0.878454	0.51421	0.668073	0.371346	0.720802	0.605598	0.546722	0.559729	0.388565	0.562118
TCGA_TCGA-73-7498	0.425444	0.412264	0.607613	0.627515	0.60071	0.7161	0.29275	0.661957	0.467984	0.741405	0.790778	0.552285	0.608317	0.806821	0.473967	0.64741	0.26621	0.759351	0.627558	0.600229	0.527838	0.42106	0.507538
TCGA_TCGA-78-7148	0.290252	0.587211	0.706053	0.645484	0.672508	0.747297	0.219119	0.668248	0.444816	0.745569	0.735193	0.466699	0.510238	0.849926	0.490844	0.639815	0.406412	0.720247	0.567734	0.555015	0.536242	0.426181	0.59341
TCGA_TCGA-95-A4VN	0.400049	0.709162	0.787384	0.666991	0.635543	0.748732	0.316583	0.701373	0.544834	0.799561	0.875185	0.567041	0.61728	0.821778	0.537638	0.686219	0.32239	0.750748	0.727597	0.646814	0.598935	0.427586	0.534976
TCGA_TCGA-78-7152	0.492882	0.602043	0.718	0.654462	0.629754	0.749756	0.224686	0.640829	0.523766	0.748964	0.762683	0.489344	0.524485	0.816482	0.467627	0.655754	0.153958	0.742456	0.612279	0.577696	0.580904	0.375341	0.499843
TCGA_TCGA-MP-A4TD	0.522493	0.593701	0.682518	0.614794	0.630803	0.787026	0.335577	0.645092	0.490905	0.736617	0.783256	0.534387	0.576486	0.799485	0.492458	0.647404	0.204644	0.741272	0.650881	0.580899	0.560633	0.404309	0.524235
TCGA_TCGA-55-7914	0.467202	0.529211	0.690333	0.631679	0.645522	0.685503	0.23033	0.597882	0.511067	0.744407	0.732097	0.475706	0.562771	0.785137	0.454282	0.65362	0.135744	0.724838	0.512328	0.587472	0.581159	0.443524	0.529203
TCGA_TCGA-44-A47A	0.270393	0.609029	0.623427	0.697449	0.690884	0.712773	0.289011	0.6839	0.500234	0.798119	0.81196	0.583951	0.569715	0.821817	0.474087	0.669134	0.252873	0.766522	0.695912	0.619139	0.562557	0.432098	0.493927
TCGA_TCGA-97-A4M3	0.266737	0.476684	0.548124	0.618773	0.564041	0.793525	0.398659	0.620898	0.397496	0.720554	0.685408	0.488111	0.574881	0.802102	0.475141	0.632077	0.281276	0.750805	0.557511	0.555187	0.530919	0.398277	0.482009
TCGA_TCGA-67-3773	0.347108	0.555643	0.749264	0.70689	0.71849	0.669283	0.408281	0.698387	0.520427	0.800254	0.860478	0.608192	0.69609	0.818821	0.506109	0.687205	0.27489	0.746052	0.701969	0.667503	0.585459	0.466955	0.486984
TCGA_TCGA-50-6593	0.308122	0.553424	0.528875	0.672899	0.652414	0.77463	0.262601	0.682819	0.490904	0.818785	0.820128	0.572315	0.589634	0.827061	0.538906	0.724354	0.31707	0.750605	0.715561	0.635969	0.571715	0.449927	0.469481
TCGA_TCGA-73-4659	0.277857	0.568679	0.550395	0.648668	0.623267	0.770615	0.326786	0.736595	0.43132	0.791407	0.795612	0.60187	0.634159	0.83074	0.499696	0.646041	0.428032	0.752451	0.732203	0.604766	0.549666	0.375934	0.595402
TCGA_TCGA-38-4630	0.204909	0.620131	0.590385	0.610999	0.62646	0.730262	0.26524	0.664059	0.398074	0.690592	0.627814	0.463831	0.435308	0.766804	0.433689	0.637388	0.0695312	0.739968	0.62954	0.522294	0.492999	0.323905	0.474547
TCGA_TCGA-78-7540	0.288035	0.436505	0.572796	0.622358	0.663594	0.765933	0.266548	0.641493	0.462428	0.749061	0.683355	0.497481	0.456351	0.842924	0.499105	0.648742	0.290282	0.80062	0.585584	0.5733	0.533453	0.497517	0.541571
TCGA_TCGA-J2-A4AD	0.193731	0.516481	0.493887	0.577852	0.647451	0.676535	0.243959	0.597647	0.36798	0.764618	0.632856	0.417375	0.489987	0.822574	0.428672	0.634651	0.269519	0.731335	0.49912	0.487298	0.543992	0.385686	0.468736
TCGA_TCGA-44-6778	0.56212	0.73939	0.827696	0.679795	0.62775	0.642301	0.424741	0.746368	0.665714	0.793801	0.930741	0.631465	0.787245	0.824055	0.545604	0.727823	0.239184	0.783404	0.815311	0.694257	0.601739	0.392093	0.608384
TCGA_TCGA-50-6592	0.356049	0.679963	0.761362	0.681509	0.655326	0.740229	0.264931	0.707321	0.532246	0.76405	0.894542	0.548627	0.592128	0.796336	0.512659	0.703287	0.286715	0.746667	0.737004	0.624193	0.607938	0.487628	0.544815
TCGA_TCGA-95-8494	0.24816	0.606981	0.594486	0.685483	0.639829	0.735005	0.313179	0.667258	0.477085	0.772653	0.801811	0.511205	0.559207	0.815115	0.506268	0.648849	0.28318	0.728529	0.686669	0.592568	0.547324	0.42819	0.48284
TCGA_TCGA-44-2656	0.434558	0.686422	0.774644	0.729838	0.645895	0.69946	0.409398	0.703809	0.642663	0.79392	0.845047	0.557873	0.628929	0.825722	0.519995	0.702501	0.292769	0.751672	0.775875	0.639323	0.577988	0.433267	0.593019
TCGA_TCGA-50-5055	0.816587	0.693841	0.849553	0.712049	0.693675	0.73666	0.444902	0.699716	0.710201	0.761937	0.887622	0.602811	0.677521	0.868666	0.566349	0.716478	0.209787	0.765373	0.743367	0.675137	0.664713	0.478905	0.525446
TCGA_TCGA-75-5147	0.434193	0.649453	0.703274	0.688398	0.668628	0.722398	0.271256	0.69645	0.496087	0.803904	0.845127	0.551706	0.619812	0.817775	0.490049	0.685229	0.251455	0.775511	0.699483	0.581652	0.603139	0.435007	0.533123
TCGA_TCGA-05-4250	0.31031	0.691489	0.763955	0.70267	0.653714	0.735362	0.31569	0.70762	0.495293	0.758525	0.81598	0.541082	0.554625	0.807138	0.55242	0.6985	0.271755	0.728558	0.721796	0.627487	0.618545	0.463905	0.518859
TCGA_TCGA-4B-A93V	0.376211	0.620482	0.717401	0.633701	0.606829	0.795982	0.379722	0.606071	0.532082	0.713132	0.748998	0.464597	0.428043	0.85218	0.465843	0.646275	0.289703	0.728832	0.561653	0.52268	0.530496	0.41653	0.575377
TCGA_TCGA-86-7713	0.273865	0.55521	0.533463	0.555531	0.594295	0.772786	0.318474	0.636091	0.405813	0.740574	0.661592	0.417113	0.479771	0.807269	0.412261	0.608843	0.28658	0.701527	0.540761	0.51613	0.51886	0.379776	0.657356
TCGA_TCGA-33-4589	0.388853	0.665913	0.778076	0.697784	0.718451	0.709806	0.265684	0.751561	0.520246	0.771395	0.801357	0.574438	0.476803	0.827257	0.561758	0.613286	0.497555	0.714577	0.683143	0.601676	0.605059	0.469722	0.538877
TCGA_TCGA-56-7730	0.192928	0.526456	0.481425	0.579617	0.681252	0.701001	0.24259	0.636506	0.233639	0.74186	0.508914	0.430088	0.354608	0.773089	0.424247	0.546091	0.152096	0.752938	0.377213	0.475208	0.472763	0.334505	0.553684
TCGA_TCGA-18-5592	0.298607	0.597184	0.632395	0.600264	0.702396	0.734046	0.231881	0.670864	0.385576	0.738326	0.632609	0.483172	0.471301	0.778918	0.494224	0.581	0.133767	0.718703	0.513531	0.496213	0.525251	0.325539	0.503056
TCGA_TCGA-18-3406	0.445103	0.693479	0.746963	0.69374	0.687007	0.696077	0.432412	0.709594	0.560401	0.777038	0.81515	0.551452	0.600775	0.794925	0.546372	0.669742	0.399735	0.76952	0.711974	0.607586	0.61113	0.434889	0.574762
TCGA_TCGA-22-5471	0.350843	0.689745	0.821426	0.663231	0.73483	0.743933	0.193119	0.695569	0.47089	0.734051	0.791675	0.501191	0.434206	0.767702	0.558582	0.654235	0.195211	0.728312	0.62734	0.586243	0.604621	0.425912	0.526072
TCGA_TCGA-37-4130	0.524899	0.808441	0.936667	0.672494	0.627598	0.673409	0.377823	0.756351	0.593359	0.72452	0.848028	0.598432	0.603357	0.914813	0.56202	0.688732	0.30119	0.722387	0.69579	0.667154	0.611535	0.398941	0.6037
TCGA_TCGA-22-5485	0.258617	0.522797	0.548384	0.614679	0.669294	0.65946	0.25304	0.685317	0.381797	0.760657	0.6766	0.527625	0.544241	0.792524	0.484894	0.586958	0.119336	0.722651	0.644657	0.585696	0.505969	0.329731	0.543869
TCGA_TCGA-NC-A5HL	0.405616	0.685861	0.775525	0.659245	0.716578	0.698232	0.302225	0.670387	0.52344	0.758452	0.760394	0.49561	0.467614	0.762162	0.500534	0.599329	0.166352	0.713107	0.644491	0.595413	0.586265	0.340264	0.496387
TCGA_TCGA-56-8307	0.38078	0.690438	0.671438	0.655065	0.657212	0.744182	0.254561	0.675318	0.472768	0.729577	0.777702	0.551319	0.465787	0.75516	0.528553	0.585077	0.131444	0.717648	0.652354	0.533314	0.548244	0.471864	0.506234
TCGA_TCGA-56-8629	0.162612	0.573635	0.552421	0.619452	0.67192	0.737998	0.297989	0.627435	0.337042	0.753241	0.649444	0.49252	0.484501	0.781627	0.471041	0.655324	0.13177	0.758889	0.598381	0.538351	0.516006	0.465495	0.477996
TCGA_TCGA-NK-A5CR	0.268594	0.530115	0.500569	0.550104	0.695469	0.670825	0.240339	0.642341	0.307084	0.781825	0.609032	0.397496	0.461754	0.762835	0.46955	0.551169	0.0614753	0.689142	0.474169	0.507897	0.486766	0.33957	0.577375
TCGA_TCGA-34-2600	0.19224	0.492718	0.530295	0.570967	0.674954	0.708819	0.329761	0.596682	0.331253	0.720693	0.611721	0.432021	0.477388	0.755235	0.394905	0.609528	0.188878	0.730035	0.434502	0.498508	0.4923	0.403485	0.443166
TCGA_TCGA-34-5240	0.302767	0.583141	0.620358	0.636974	0.690875	0.648476	0.332356	0.67924	0.452396	0.745841	0.692473	0.495517	0.485106	0.78298	0.500327	0.595889	0.0758083	0.750832	0.642829	0.561482	0.543096	0.428628	0.498895
TCGA_TCGA-43-6773	0.69531	0.702408	0.77579	0.644847	0.694045	0.659689	0.390631	0.721178	0.64374	0.754213	0.878946	0.563333	0.62054	0.807127	0.570687	0.660428	0.215322	0.748173	0.72997	0.626579	0.638528	0.383668	0.514295
TCGA_TCGA-66-2794	0.376165	0.730009	0.832418	0.646985	0.715123	0.687718	0.252003	0.673659	0.535977	0.739601	0.761248	0.524494	0.509082	0.814108	0.563787	0.644151	0.126112	0.720102	0.649403	0.618629	0.608702	0.391083	0.556397
TCGA_TCGA-33-AASI	0.493085	0.701789	0.726606	0.623042	0.711974	0.723365	0.279847	0.632052	0.480174	0.736521	0.718594	0.466018	0.422046	0.801451	0.441883	0.643061	0.136696	0.704085	0.506201	0.532979	0.569193	0.42408	0.541707
TCGA_TCGA-43-7658	0.305356	0.683305	0.775889	0.627066	0.600665	0.660345	0.207835	0.607854	0.527468	0.668456	0.729896	0.482639	0.396353	0.763736	0.397036	0.651776	0.0836134	0.706468	0.52072	0.534279	0.514668	0.393792	0.537942
TCGA_TCGA-39-5036	0.272436	0.560979	0.629631	0.617515	0.715011	0.702809	0.229856	0.647285	0.368164	0.792798	0.643819	0.466193	0.413956	0.800022	0.446901	0.592946	0.162057	0.702375	0.546521	0.528897	0.513793	0.381468	0.464575
TCGA_TCGA-37-3792	0.322999	0.807749	0.80847	0.709372	0.715629	0.675978	0.417509	0.770546	0.627842	0.823974	0.944567	0.648653	0.599271	0.826673	0.609306	0.721554	0.493308	0.771264	0.840304	0.670588	0.650156	0.459566	0.59429
TCGA_TCGA-22-4604	0.355436	0.636466	0.666694	0.654295	0.70199	0.727553	0.20767	0.716073	0.525473	0.733943	0.846246	0.583114	0.545279	0.772438	0.542251	0.680201	0.117222	0.753344	0.771397	0.63633	0.621344	0.386262	0.496869
TCGA_TCGA-21-5787	0.392817	0.717076	0.844808	0.6712	0.699809	0.730367	0.298097	0.679102	0.520544	0.723921	0.865056	0.537685	0.577472	0.787184	0.546664	0.679946	0.277011	0.717131	0.609092	0.608118	0.622205	0.365889	0.579825
TCGA_TCGA-O2-A52V	0.341129	0.611841	0.567218	0.606687	0.718102	0.717744	0.238147	0.666175	0.448189	0.771091	0.72676	0.506663	0.490314	0.800622	0.51356	0.629201	0.173456	0.749258	0.633924	0.5473	0.575229	0.39114	0.509525
TCGA_TCGA-77-8007	0.327277	0.656241	0.719898	0.697661	0.65444	0.661331	0.212083	0.755846	0.55963	0.749217	0.894077	0.573209	0.548295	0.809384	0.551775	0.693859	0.304712	0.738549	0.821606	0.62908	0.597679	0.455817	0.482979
TCGA_TCGA-98-A53J	0.15216	0.536643	0.542304	0.610113	0.704175	0.723776	0.277885	0.630059	0.34104	0.748697	0.642556	0.459671	0.389007	0.770273	0.436155	0.593642	0.250867	0.728462	0.514768	0.508398	0.524668	0.395567	0.476257
TCGA_TCGA-85-A4QR	0.169434	0.526341	0.471989	0.53231	0.712059	0.720516	0.312765	0.58957	0.231915	0.752048	0.543904	0.429424	0.344568	0.754732	0.385277	0.552404	0.166947	0.705893	0.376988	0.464601	0.460334	0.380561	0.460859
TCGA_TCGA-90-A4EE	0.494572	0.797354	0.855336	0.684494	0.686644	0.724828	0.328869	0.724197	0.602544	0.72933	0.915535	0.601927	0.573026	0.774452	0.583859	0.670605	0.136756	0.774308	0.774161	0.645333	0.64054	0.415696	0.519327
TCGA_TCGA-66-2767	0.550298	0.729481	0.8278	0.693737	0.722462	0.689047	0.324696	0.739655	0.583481	0.778935	0.899345	0.613314	0.660201	0.774373	0.579401	0.687427	0.190236	0.77896	0.768897	0.675419	0.65	0.424498	0.532132
TCGA_TCGA-60-2712	0.631987	0.724863	0.778155	0.674381	0.667186	0.710339	0.369586	0.684643	0.655357	0.75525	0.892164	0.598286	0.594503	0.793048	0.539377	0.70922	0.205965	0.796723	0.749248	0.635423	0.65197	0.42311	0.509373
TCGA_TCGA-66-2768	0.218984	0.651915	0.6484	0.677808	0.731938	0.751178	0.233601	0.728027	0.529733	0.776711	0.804702	0.540079	0.501833	0.792996	0.555103	0.646524	0.383996	0.771461	0.634888	0.62085	0.581644	0.455719	0.551253
TCGA_TCGA-33-4538	0.269755	0.65088	0.576106	0.618441	0.706746	0.662627	0.242829	0.631435	0.38538	0.774484	0.658254	0.485246	0.434207	0.782368	0.466874	0.601342	0.234379	0.731864	0.502731	0.544294	0.503137	0.38627	0.52351
TCGA_TCGA-18-4086	0.426407	0.653939	0.666448	0.662785	0.677846	0.688792	0.253381	0.674642	0.472723	0.766374	0.7507	0.519404	0.482311	0.787845	0.498561	0.623101	0.174647	0.744068	0.63076	0.558763	0.567972	0.381726	0.539751
TCGA_TCGA-66-2744	0.552866	0.739182	0.811193	0.702502	0.72588	0.661024	0.335689	0.744086	0.586653	0.79127	0.898035	0.642192	0.630711	0.800914	0.551695	0.72423	0.244771	0.789673	0.794635	0.663546	0.623367	0.398651	0.544763
TCGA_TCGA-60-2713	0.303292	0.587609	0.69906	0.701533	0.720565	0.679301	0.269726	0.715185	0.508974	0.761253	0.883692	0.574221	0.569952	0.770463	0.545285	0.676783	0.111587	0.773962	0.77265	0.64994	0.605066	0.390071	0.532233
TCGA_TCGA-60-2708	0.144857	0.526669	0.470276	0.626754	0.689882	0.772924	0.264837	0.698402	0.337582	0.752188	0.669475	0.484456	0.476888	0.758755	0.513497	0.644409	0.159803	0.735461	0.632535	0.545504	0.542329	0.39707	0.502334
TCGA_TCGA-37-5819	0.411866	0.622414	0.721678	0.58005	0.577459	0.788603	0.242235	0.628937	0.407874	0.694952	0.683829	0.442855	0.451287	0.812998	0.436829	0.639172	0.203914	0.688593	0.511977	0.527728	0.514722	0.412841	0.51848
TCGA_TCGA-NK-A5CX	0.315528	0.564993	0.66154	0.65854	0.727087	0.743997	0.270975	0.671606	0.458406	0.759146	0.774748	0.507966	0.531765	0.792183	0.518038	0.677664	0.276399	0.760593	0.673005	0.568185	0.535737	0.416648	0.499308
TCGA_TCGA-85-8582	0.474094	0.611437	0.570193	0.628624	0.685914	0.719006	0.291471	0.646763	0.453837	0.718328	0.767134	0.506927	0.530911	0.781446	0.538318	0.664773	0.200181	0.76463	0.637256	0.583497	0.584748	0.383775	0.548329
TCGA_TCGA-85-8352	0.100066	0.542448	0.567468	0.516789	0.655298	0.694687	0.247888	0.632915	0.266501	0.693956	0.542546	0.3797	0.356544	0.788193	0.394665	0.53437	0.0505981	0.701306	0.501754	0.436138	0.42501	0.419834	0.499804
TCGA_TCGA-66-2795	0.336315	0.665712	0.656954	0.639654	0.688259	0.700113	0.269277	0.69726	0.502792	0.782587	0.794942	0.541582	0.564407	0.776804	0.516035	0.653854	0.207042	0.742453	0.686561	0.586541	0.608471	0.372648	0.473313
TCGA_TCGA-22-4607	0.276745	0.583105	0.592406	0.633081	0.723681	0.738234	0.324443	0.709665	0.48129	0.780424	0.73822	0.507992	0.54517	0.818126	0.507445	0.650089	0.194359	0.743773	0.619455	0.560965	0.559674	0.423616	0.549772
TCGA_TCGA-62-A46V	0.235516	0.484948	0.515984	0.671249	0.675632	0.728513	0.274474	0.638617	0.404934	0.779104	0.733186	0.518814	0.533007	0.850101	0.466035	0.678765	0.287523	0.753746	0.639341	0.598877	0.515949	0.465407	0.426308
TCGA_TCGA-55-A48Y	0.405173	0.60804	0.634152	0.621201	0.615022	0.754202	0.208441	0.654174	0.491299	0.724052	0.744254	0.521082	0.556975	0.799091	0.496355	0.655771	0.230043	0.762659	0.609616	0.567121	0.561281	0.364318	0.546381
TCGA_TCGA-71-6725	0.202768	0.462244	0.472228	0.612395	0.647802	0.718379	0.2791	0.602088	0.420124	0.719464	0.69324	0.46217	0.528467	0.843621	0.437658	0.659437	0.294942	0.725717	0.562045	0.60011	0.50804	0.418774	0.495725
TCGA_TCGA-55-6642	0.53061	0.588665	0.739831	0.645122	0.632814	0.787475	0.228319	0.68997	0.599795	0.740302	0.806116	0.516966	0.599063	0.834049	0.520785	0.709236	0.285636	0.760217	0.707832	0.549864	0.585628	0.394183	0.568517
TCGA_TCGA-62-A472	0.296847	0.627257	0.706546	0.656005	0.683383	0.765668	0.249679	0.679397	0.483716	0.795317	0.805493	0.525866	0.567698	0.820317	0.47245	0.633022	0.300811	0.732811	0.672542	0.591186	0.545522	0.44382	0.533018
TCGA_TCGA-MP-A4SV	0.404127	0.692809	0.768735	0.661866	0.627035	0.772374	0.290311	0.646781	0.533574	0.75925	0.830164	0.508227	0.556473	0.801288	0.498444	0.656742	0.229334	0.740641	0.673934	0.601527	0.566347	0.414462	0.523623
TCGA_TCGA-49-AARN	0.47922	0.494909	0.624364	0.663819	0.663952	0.758018	0.262087	0.598793	0.472975	0.74761	0.762457	0.499154	0.537464	0.812606	0.467176	0.683161	0.252438	0.728161	0.533375	0.56511	0.559169	0.43291	0.536171
TCGA_TCGA-50-5072	0.249347	0.658351	0.559437	0.630598	0.64168	0.740723	0.237264	0.673149	0.413797	0.750777	0.708465	0.497147	0.562731	0.821249	0.500459	0.639292	0.354677	0.717679	0.595606	0.538407	0.565875	0.413018	0.602569
TCGA_TCGA-55-5899	0.249454	0.611668	0.715561	0.618619	0.647017	0.76128	0.230648	0.707833	0.453778	0.698012	0.746758	0.456385	0.501508	0.862785	0.492196	0.644622	0.143982	0.739338	0.678974	0.55043	0.531546	0.440537	0.502296
TCGA_TCGA-97-A4LX	0.635282	0.637001	0.801507	0.69273	0.675059	0.72081	0.339507	0.720339	0.64045	0.762634	0.915728	0.595417	0.606027	0.824985	0.539698	0.711525	0.26897	0.772161	0.822177	0.679736	0.629897	0.44967	0.462895
TCGA_TCGA-L9-A444	0.56998	0.622214	0.868345	0.68049	0.637683	0.769163	0.276096	0.677937	0.613018	0.737646	0.915127	0.569533	0.575402	0.824154	0.545276	0.694641	0.258032	0.754195	0.672284	0.665173	0.622979	0.443414	0.510843
TCGA_TCGA-55-8615	0.203751	0.447839	0.513792	0.612353	0.579667	0.792263	0.210197	0.659956	0.331686	0.742025	0.696826	0.44725	0.497807	0.825952	0.44724	0.635125	0.369808	0.742463	0.583164	0.54929	0.522472	0.362368	0.545071
TCGA_TCGA-50-7109	0.409023	0.599774	0.751878	0.657755	0.590714	0.755421	0.287024	0.612914	0.51321	0.731099	0.762411	0.489379	0.511509	0.820855	0.462243	0.667266	0.27845	0.760508	0.598816	0.556358	0.542981	0.414533	0.5959
TCGA_TCGA-91-7771	0.469069	0.622268	0.76235	0.687498	0.634624	0.724872	0.361816	0.695812	0.566353	0.749514	0.863377	0.576201	0.638255	0.825869	0.523908	0.676519	0.196613	0.752323	0.725522	0.604845	0.592148	0.376416	0.553574
TCGA_TCGA-97-A4M1	0.298644	0.352338	0.626312	0.682963	0.632053	0.686772	0.381838	0.69753	0.449067	0.796002	0.795637	0.634488	0.68523	0.828148	0.498681	0.669139	0.235693	0.780907	0.671549	0.626747	0.551138	0.39193	0.467923
TCGA_TCGA-44-5644	0.213796	0.555388	0.557687	0.590895	0.583441	0.798566	0.312087	0.619028	0.332231	0.638585	0.651065	0.383307	0.444993	0.811916	0.447225	0.61426	0.444981	0.716583	0.474499	0.531	0.461437	0.386927	0.48587
TCGA_TCGA-78-7536	0.241842	0.67339	0.668039	0.661861	0.644779	0.744094	0.223241	0.632064	0.487898	0.875633	0.80023	0.522943	0.478531	0.793477	0.446128	0.675202	0.222514	0.729642	0.673299	0.536765	0.526248	0.358168	0.513324
TCGA_TCGA-MP-A4TI	0.460333	0.739167	0.839072	0.729915	0.701508	0.719084	0.346958	0.755245	0.597412	0.776773	0.964294	0.644598	0.619513	0.802512	0.597576	0.74503	0.29129	0.768908	0.854855	0.676655	0.660855	0.427239	0.538064
TCGA_TCGA-05-4403	0.315361	0.490717	0.656833	0.668832	0.664943	0.75782	0.359689	0.72579	0.508044	0.775386	0.830829	0.579024	0.592713	0.84697	0.52233	0.690081	0.328844	0.765055	0.737179	0.630994	0.588438	0.488476	0.536419
TCGA_TCGA-44-2666	0.287652	0.491908	0.493796	0.586855	0.634532	0.672637	0.334617	0.629842	0.476233	0.762706	0.617503	0.4935	0.662232	0.780916	0.399988	0.605886	0.228381	0.737373	0.583159	0.565593	0.520291	0.295501	0.593991
TCGA_TCGA-99-7458	0.381387	0.596925	0.765759	0.701813	0.667118	0.676768	0.322983	0.679742	0.54044	0.780703	0.842381	0.544425	0.617837	0.839836	0.503538	0.699025	0.265541	0.755463	0.735181	0.630384	0.609752	0.444242	0.523423
TCGA_TCGA-64-5778	0.562099	0.691189	0.857485	0.678311	0.661301	0.693459	0.302264	0.685664	0.566292	0.773	0.84039	0.527005	0.526328	0.811738	0.47897	0.670187	0.320086	0.733279	0.620031	0.637866	0.5862	0.479512	0.558459
TCGA_TCGA-78-7145	0.212845	0.586044	0.554781	0.662757	0.686674	0.802995	0.289602	0.682429	0.448002	0.788627	0.747771	0.543218	0.641132	0.837437	0.501258	0.675527	0.304414	0.742044	0.684365	0.596695	0.553901	0.461535	0.566219
TCGA_TCGA-NJ-A4YP	0.319635	0.59227	0.694178	0.65241	0.611786	0.792332	0.180083	0.67135	0.428147	0.741603	0.771474	0.528016	0.52592	0.796828	0.528389	0.694991	0.253263	0.737967	0.606664	0.566085	0.569289	0.388714	0.517857
TCGA_TCGA-55-7283	0.288287	0.532604	0.695776	0.665246	0.663912	0.689577	0.305019	0.689439	0.463086	0.748823	0.75853	0.515683	0.667614	0.812713	0.475864	0.675476	0.281059	0.732885	0.655514	0.62602	0.536642	0.404613	0.563147
TCGA_TCGA-55-8208	0.646269	0.694977	0.812659	0.695656	0.691833	0.730515	0.284244	0.727262	0.655673	0.791869	0.947435	0.661844	0.625656	0.830602	0.54686	0.733603	0.286339	0.787389	0.81527	0.678887	0.645771	0.431372	0.518683
TCGA_TCGA-55-8302	0.372143	0.541704	0.647984	0.649926	0.651398	0.763135	0.215212	0.671461	0.504696	0.775395	0.778205	0.513401	0.532055	0.834552	0.464575	0.660478	0.343242	0.743814	0.652037	0.58695	0.57332	0.418384	0.483661
TCGA_TCGA-05-4384	0.280425	0.445949	0.549567	0.658157	0.60293	0.688929	0.347115	0.701971	0.465228	0.786448	0.786903	0.561102	0.595197	0.821226	0.481664	0.643085	0.347514	0.756056	0.675553	0.602563	0.522446	0.401923	0.503289
TCGA_TCGA-55-8511	0.529274	0.686319	0.724388	0.692168	0.642282	0.747053	0.293632	0.665851	0.580394	0.73264	0.852094	0.511103	0.567798	0.829979	0.528352	0.684326	0.328081	0.745223	0.666764	0.62029	0.619558	0.432701	0.520018
TCGA_TCGA-62-8397	0.295335	0.419178	0.555525	0.663728	0.667125	0.711823	0.302427	0.678825	0.464501	0.800804	0.806489	0.57498	0.603558	0.849204	0.482461	0.665868	0.298792	0.777611	0.63631	0.609316	0.541734	0.50377	0.465072
TCGA_TCGA-91-6830	0.322089	0.572125	0.690056	0.684573	0.673764	0.666085	0.314941	0.686489	0.484206	0.797438	0.77284	0.594814	0.633302	0.799552	0.557012	0.700149	0.341499	0.78512	0.679328	0.596947	0.596957	0.381983	0.50117
TCGA_TCGA-44-3398	0.400603	0.590175	0.746219	0.744375	0.695906	0.712429	0.382822	0.759694	0.518685	0.814161	0.872417	0.637244	0.656266	0.832008	0.558014	0.69959	0.354002	0.768446	0.801782	0.647389	0.635345	0.42365	0.570563
TCGA_TCGA-55-7913	0.233356	0.589592	0.575487	0.595695	0.655029	0.747672	0.168447	0.649869	0.376507	0.742519	0.679567	0.43534	0.430059	0.816759	0.423672	0.58099	0.400518	0.750675	0.550763	0.525332	0.512281	0.406409	0.583326
TCGA_TCGA-55-1592	0.267496	0.507187	0.558545	0.63301	0.637111	0.645794	0.320159	0.686405	0.488796	0.826176	0.779088	0.551885	0.622202	0.84788	0.504869	0.676829	0.21274	0.753406	0.718435	0.606716	0.544043	0.368511	0.47888
TCGA_TCGA-56-A4BW	0.231646	0.607182	0.62243	0.648278	0.72811	0.730694	0.314669	0.655633	0.369769	0.775386	0.719896	0.539991	0.50039	0.768036	0.48906	0.665589	0.222208	0.721077	0.57722	0.518828	0.554698	0.418998	0.533322
TCGA_TCGA-21-1079	0.163111	0.53713	0.531346	0.628878	0.710646	0.709663	0.268876	0.686289	0.410342	0.718793	0.706024	0.471638	0.471266	0.81398	0.533679	0.632059	0.263972	0.729916	0.60996	0.546844	0.523757	0.383449	0.48393
TCGA_TCGA-22-1011	0.632972	0.695455	0.717565	0.669942	0.739047	0.670904	0.302404	0.656071	0.59365	0.728796	0.819491	0.514612	0.563936	0.804289	0.514705	0.658842	0.230191	0.777429	0.652772	0.56977	0.605831	0.408856	0.493817
TCGA_TCGA-77-8128	0.144586	0.511061	0.476981	0.553712	0.698603	0.683535	0.16751	0.608222	0.263589	0.708786	0.549322	0.42684	0.412652	0.785963	0.447827	0.592277	0.073817	0.713281	0.462762	0.51111	0.507062	0.295052	0.488899
TCGA_TCGA-77-8148	0.281857	0.584977	0.581022	0.60498	0.691558	0.711728	0.174518	0.639779	0.412164	0.704853	0.652976	0.489327	0.406852	0.784402	0.514558	0.60397	0.0480787	0.713527	0.591294	0.574453	0.540869	0.340242	0.50872
TCGA_TCGA-34-A5IX	0.244379	0.626764	0.592771	0.685908	0.658957	0.723759	0.229495	0.648845	0.357631	0.77421	0.695898	0.475506	0.470869	0.808065	0.501354	0.632894	0.276271	0.724797	0.550272	0.506586	0.559453	0.39961	0.53307
TCGA_TCGA-77-7141	0.273875	0.546825	0.552737	0.569825	0.705601	0.69696	0.349145	0.640776	0.383181	0.755529	0.612659	0.444294	0.461797	0.800223	0.406037	0.591664	0.0899575	0.723939	0.547453	0.52347	0.489997	0.389307	0.484697
TCGA_TCGA-21-5782	0.360657	0.518686	0.602626	0.583061	0.664984	0.700063	0.279067	0.650057	0.341406	0.733546	0.702564	0.437676	0.449542	0.756946	0.471128	0.637858	0.0234456	0.700952	0.534068	0.526723	0.513082	0.349071	0.426972
TCGA_TCGA-94-A5I6	0.190033	0.565786	0.517253	0.628344	0.669244	0.680733	0.212663	0.660966	0.315225	0.755557	0.662782	0.4988	0.410888	0.754727	0.469752	0.57698	0.146584	0.706299	0.592208	0.519873	0.501633	0.345465	0.447999
TCGA_TCGA-34-2596	0.505612	0.655495	0.645941	0.618463	0.657674	0.698748	0.335237	0.654609	0.470454	0.717819	0.701208	0.514133	0.475263	0.780793	0.47516	0.602541	0.143987	0.73049	0.618947	0.541414	0.570436	0.364387	0.512402
TCGA_TCGA-79-5596	0.274017	0.505651	0.517408	0.589565	0.675414	0.731958	0.231894	0.622962	0.313955	0.724484	0.59487	0.428697	0.438963	0.764972	0.493617	0.555605	0.176799	0.738557	0.467697	0.536511	0.487959	0.294992	0.495044
TCGA_TCGA-46-3765	0.450024	0.645696	0.636445	0.647461	0.728838	0.702536	0.256659	0.677646	0.479213	0.756214	0.753675	0.519842	0.521103	0.786659	0.478163	0.609764	0.160848	0.741219	0.615156	0.565143	0.557198	0.361506	0.516265
TCGA_TCGA-22-5478	0.390421	0.524282	0.59413	0.598549	0.716098	0.650614	0.280985	0.671854	0.446106	0.769696	0.747515	0.456439	0.491499	0.781633	0.459171	0.650634	0.0899586	0.736927	0.647356	0.540222	0.536115	0.380702	0.492562
TCGA_TCGA-94-7943	0.264477	0.587163	0.596146	0.614682	0.690982	0.707632	0.365071	0.64034	0.413372	0.776536	0.707008	0.516781	0.440545	0.796179	0.416297	0.612454	0.250552	0.746378	0.540342	0.535948	0.529136	0.375343	0.477922
TCGA_TCGA-34-8455	0.266644	0.541826	0.549071	0.614439	0.729991	0.723239	0.308053	0.685264	0.404334	0.812539	0.685988	0.477639	0.547914	0.768922	0.489694	0.662649	0.18219	0.770786	0.565733	0.509376	0.515549	0.430291	0.527923
TCGA_TCGA-22-A5C4	0.202511	0.598043	0.566194	0.586468	0.67633	0.665415	0.332741	0.689211	0.410151	0.714041	0.683367	0.471029	0.45822	0.782427	0.46763	0.562879	0.224275	0.714158	0.595759	0.496104	0.479776	0.396051	0.527141
TCGA_TCGA-34-8454	0.448328	0.706296	0.764304	0.648309	0.751063	0.701185	0.333455	0.677319	0.531471	0.798359	0.825657	0.530809	0.569555	0.790388	0.534598	0.694975	0.282193	0.743457	0.679587	0.584776	0.589818	0.407801	0.578026
TCGA_TCGA-39-5039	0.367833	0.567154	0.620406	0.62139	0.722546	0.7494	0.32519	0.690334	0.42081	0.796743	0.747498	0.524813	0.590416	0.794459	0.519797	0.653851	0.18604	0.775917	0.594858	0.582608	0.57924	0.414745	0.535772
TCGA_TCGA-22-1012	0.344213	0.689551	0.626455	0.643327	0.659224	0.727141	0.221004	0.627497	0.411577	0.724189	0.726154	0.500237	0.491713	0.805148	0.527634	0.642342	0.262936	0.732609	0.600286	0.593865	0.538072	0.385545	0.513978
TCGA_TCGA-94-7033	0.24472	0.524599	0.568872	0.588316	0.708869	0.751831	0.258826	0.619915	0.335732	0.753996	0.616203	0.458622	0.403747	0.79423	0.432306	0.606387	0.172157	0.693592	0.407304	0.495379	0.4922	0.460774	0.468441
TCGA_TCGA-78-7537	0.396109	0.426809	0.60756	0.639681	0.634403	0.712249	0.285847	0.662462	0.420983	0.723384	0.674347	0.515178	0.50278	0.828094	0.462585	0.643558	0.175083	0.765409	0.548368	0.565048	0.535011	0.42293	0.516348
TCGA_TCGA-78-7166	0.39482	0.575922	0.701281	0.649423	0.626349	0.78286	0.184005	0.624876	0.379734	0.709163	0.70078	0.484071	0.47811	0.84399	0.46986	0.606851	0.374377	0.719123	0.47941	0.520489	0.53042	0.422808	0.521572
TCGA_TCGA-55-7995	0.446794	0.651123	0.809476	0.683611	0.652084	0.692863	0.267496	0.673975	0.633087	0.812181	0.908133	0.562525	0.507115	0.80257	0.477956	0.714989	0.134967	0.755442	0.717386	0.614421	0.613197	0.401001	0.478377
TCGA_TCGA-85-7696	0.228189	0.57417	0.558474	0.627436	0.729155	0.675698	0.260086	0.630783	0.39713	0.761408	0.694291	0.470175	0.406816	0.764167	0.463863	0.611871	0.0910113	0.735441	0.501132	0.562346	0.516624	0.350515	0.452996
TCGA_TCGA-58-8390	0.173521	0.619068	0.566204	0.636203	0.630101	0.635163	0.256585	0.629789	0.402821	0.701482	0.707279	0.503428	0.463331	0.749205	0.478308	0.657302	0.157333	0.743613	0.578125	0.561664	0.545252	0.438426	0.567849
TCGA_TCGA-68-8251	0.391205	0.694683	0.686013	0.69051	0.693678	0.709632	0.235035	0.697734	0.452336	0.703093	0.794792	0.528103	0.517419	0.75769	0.542782	0.642742	0.102916	0.73011	0.691513	0.522364	0.592492	0.469578	0.533858
TCGA_TCGA-NC-A5HR	0.174422	0.584061	0.59889	0.6025	0.665736	0.729683	0.287759	0.633405	0.37676	0.767328	0.605418	0.431524	0.336068	0.75834	0.477475	0.601314	0.149962	0.711561	0.469186	0.500995	0.486166	0.356834	0.469294
TCGA_TCGA-85-A511	0.409871	0.669236	0.664167	0.641284	0.697987	0.694978	0.2452	0.696278	0.457882	0.744298	0.786345	0.525599	0.488657	0.755977	0.534133	0.665634	0.217916	0.733793	0.627609	0.569942	0.587225	0.430071	0.525131
TCGA_TCGA-92-8064	0.495628	0.739294	0.835131	0.664918	0.701349	0.685923	0.321268	0.67488	0.611852	0.741714	0.839773	0.609828	0.613206	0.772082	0.561298	0.666352	0.136351	0.749827	0.691232	0.593783	0.616545	0.368495	0.527747
TCGA_TCGA-33-AAS8	0.39956	0.561688	0.606467	0.557773	0.656075	0.700397	0.28784	0.622322	0.369028	0.728344	0.576141	0.452847	0.399779	0.787228	0.448395	0.566565	0.0630919	0.689259	0.466306	0.49639	0.485347	0.368193	0.526287
TCGA_TCGA-33-A4WN	0.383422	0.583295	0.57303	0.544938	0.687033	0.742398	0.247246	0.612425	0.449175	0.762738	0.655173	0.45125	0.427495	0.776507	0.426475	0.572501	0.215782	0.731656	0.504856	0.530734	0.51692	0.361719	0.465984
TCGA_TCGA-NC-A5HQ	0.460628	0.682222	0.688278	0.649482	0.679404	0.734631	0.306682	0.621571	0.478448	0.779321	0.736739	0.493575	0.378548	0.748429	0.4618	0.62503	0.305908	0.736127	0.554256	0.509442	0.534271	0.410328	0.488383
TCGA_TCGA-39-5040	0.324566	0.602611	0.567659	0.610496	0.575585	0.668231	0.368482	0.636184	0.442117	0.715755	0.655503	0.475633	0.50092	0.748542	0.469525	0.6143	0.23701	0.734308	0.547704	0.570914	0.545624	0.352658	0.59333
TCGA_TCGA-98-A53H	0.632324	0.626727	0.731578	0.671042	0.700438	0.694693	0.387423	0.696402	0.544102	0.811714	0.867569	0.579209	0.621895	0.784263	0.53264	0.667425	0.271039	0.80373	0.752831	0.614394	0.618559	0.395589	0.496279
TCGA_TCGA-56-8309	0.49817	0.733996	0.791944	0.715821	0.679818	0.657855	0.354186	0.641031	0.576663	0.752119	0.928824	0.636317	0.640986	0.79568	0.568113	0.707494	0.156885	0.767478	0.774158	0.625819	0.652268	0.512865	0.562009
TCGA_TCGA-21-1078	0.103803	0.415279	0.506107	0.576782	0.653315	0.728888	0.283038	0.647152	0.339852	0.720988	0.562868	0.46074	0.410814	0.796017	0.373993	0.58646	0.0255868	0.69158	0.427122	0.508279	0.475596	0.373967	0.450251
TCGA_TCGA-37-A5EL	0.125174	0.641119	0.626376	0.575426	0.721226	0.748392	0.244147	0.622019	0.308765	0.693914	0.586821	0.390672	0.429974	0.7491	0.444409	0.579331	0.142973	0.739929	0.413874	0.441263	0.500011	0.419932	0.517919
TCGA_TCGA-85-A510	0.354723	0.704942	0.785283	0.648286	0.631719	0.731057	0.405119	0.655913	0.474406	0.738207	0.763996	0.517364	0.544918	0.759644	0.432434	0.655537	0.0921364	0.719442	0.560253	0.556978	0.512533	0.372215	0.525076
TCGA_TCGA-22-5479	0.434689	0.598373	0.64768	0.62912	0.685399	0.700496	0.265564	0.660514	0.430068	0.752964	0.715712	0.484685	0.461744	0.762092	0.495634	0.608008	0.200446	0.729389	0.575378	0.546064	0.532602	0.319461	0.511864
TCGA_TCGA-66-2783	0.425404	0.624285	0.604514	0.630303	0.697249	0.69707	0.298019	0.640015	0.486832	0.786082	0.733816	0.47784	0.476691	0.775881	0.487558	0.636944	0.198908	0.734379	0.616114	0.54029	0.563889	0.414747	0.506848
TCGA_TCGA-60-2711	0.345827	0.598437	0.692364	0.609303	0.727184	0.638472	0.268585	0.658466	0.40186	0.729027	0.655308	0.467414	0.476517	0.754397	0.409849	0.595156	0.0939042	0.728655	0.5169	0.555036	0.518401	0.378813	0.493339
TCGA_TCGA-22-5472	0.223406	0.490773	0.547422	0.643973	0.702024	0.678254	0.33464	0.691621	0.434048	0.82501	0.743455	0.512936	0.504876	0.796125	0.493992	0.666358	0.232901	0.776629	0.622024	0.577733	0.527301	0.428123	0.511192
TCGA_TCGA-L3-A524	0.161591	0.57392	0.573003	0.591642	0.679574	0.741674	0.274165	0.630875	0.376234	0.710649	0.640522	0.487034	0.47349	0.767474	0.468781	0.600916	0	0.732869	0.560422	0.577698	0.512531	0.354117	0.488717
TCGA_TCGA-90-7769	0.181704	0.593056	0.539067	0.572884	0.678331	0.698058	0.258608	0.618861	0.32714	0.732804	0.613162	0.425947	0.418363	0.770071	0.437904	0.563572	0.309089	0.694228	0.481718	0.539707	0.489539	0.423195	0.532363
TCGA_TCGA-18-3409	0.286334	0.494346	0.594383	0.668527	0.703903	0.660445	0.318246	0.713486	0.464423	0.783688	0.804193	0.579064	0.599485	0.784736	0.51897	0.638963	0.078246	0.74515	0.756841	0.627647	0.58793	0.373119	0.492549
TCGA_TCGA-98-A53I	0.654969	0.686802	0.743492	0.621545	0.682842	0.703298	0.24867	0.628011	0.568309	0.750429	0.784351	0.519048	0.460269	0.783015	0.498817	0.638372	0.185869	0.760831	0.612492	0.589143	0.595934	0.371543	0.464548
TCGA_TCGA-60-2710	0.374222	0.648202	0.590255	0.648968	0.707454	0.661616	0.301636	0.658439	0.48865	0.764808	0.787944	0.518585	0.537988	0.766799	0.497989	0.66329	0.190884	0.75509	0.668599	0.637552	0.55097	0.385193	0.566632
TCGA_TCGA-56-7731	0.455008	0.627054	0.635809	0.661433	0.739749	0.71064	0.344276	0.686258	0.463629	0.822024	0.816326	0.604431	0.624838	0.808506	0.515274	0.683969	0.249186	0.772841	0.714843	0.598043	0.589729	0.419166	0.507105
TCGA_TCGA-66-2757	0.328525	0.639854	0.702991	0.610426	0.579654	0.689992	0.309402	0.634371	0.471123	0.70846	0.740684	0.507983	0.454794	0.772216	0.443363	0.679478	0.125955	0.74243	0.584109	0.571125	0.524553	0.401532	0.540859
TCGA_TCGA-63-A5MW	0.178072	0.516879	0.552584	0.52624	0.667173	0.687176	0.283082	0.618774	0.337495	0.742368	0.590771	0.47895	0.476454	0.753511	0.425658	0.616284	0.0496652	0.759987	0.532627	0.516647	0.488964	0.348805	0.547343
TCGA_TCGA-18-3408	0.352218	0.646454	0.676567	0.676248	0.720464	0.624185	0.315869	0.725664	0.497298	0.803492	0.73663	0.553792	0.532124	0.795484	0.498924	0.630688	0.163202	0.710629	0.649585	0.588915	0.541952	0.380692	0.582837
TCGA_TCGA-63-A5MN	0.53551	0.716665	0.829112	0.697104	0.668637	0.716477	0.306368	0.729589	0.634288	0.782923	0.951045	0.590581	0.612227	0.813878	0.557367	0.728777	0.20445	0.791981	0.830669	0.650299	0.644438	0.409943	0.510755
TCGA_TCGA-85-A4JB	0.204558	0.594266	0.597191	0.588937	0.663477	0.682393	0.27245	0.604214	0.300267	0.704901	0.663407	0.415932	0.478948	0.745934	0.471226	0.602673	0.276194	0.761747	0.466781	0.496017	0.489599	0.393785	0.518592
TCGA_TCGA-60-2715	0.435259	0.607569	0.683104	0.675427	0.721902	0.678499	0.341218	0.728396	0.512885	0.795789	0.873383	0.625605	0.697847	0.787989	0.574719	0.690932	0.30092	0.779098	0.74916	0.641323	0.615936	0.396096	0.516246
TCGA_TCGA-56-6545	0.39696	0.669957	0.6463	0.696985	0.702982	0.715838	0.28123	0.712703	0.533451	0.762502	0.856028	0.587954	0.61886	0.771772	0.550478	0.704091	0.181947	0.758429	0.758226	0.60576	0.598794	0.378262	0.5468
TCGA_TCGA-34-5928	0.25615	0.593715	0.602768	0.640402	0.691149	0.711192	0.283064	0.698641	0.439554	0.75173	0.769411	0.534909	0.561929	0.750668	0.521488	0.685682	0.194923	0.743144	0.706755	0.581189	0.572131	0.422939	0.525106
TCGA_TCGA-56-A62T	0.236351	0.534371	0.57914	0.622041	0.682666	0.73659	0.180073	0.652859	0.393875	0.745391	0.686283	0.492044	0.395588	0.787068	0.488977	0.602177	0.13037	0.729159	0.63623	0.537857	0.505801	0.387463	0.490635
TCGA_TCGA-63-A5M9	0.323989	0.688446	0.646367	0.620215	0.70939	0.684625	0.280612	0.667387	0.410963	0.723002	0.667866	0.506717	0.519296	0.775791	0.458427	0.627769	0.0698669	0.706071	0.594622	0.533962	0.507881	0.326073	0.524818
TCGA_TCGA-18-3407	0.390709	0.61758	0.599478	0.656317	0.731193	0.677308	0.314368	0.678074	0.455165	0.793409	0.739935	0.496259	0.536576	0.78535	0.508757	0.63609	0.273792	0.746147	0.608461	0.562624	0.567848	0.334932	0.522533
TCGA_TCGA-56-7223	0.112161	0.477656	0.460239	0.544325	0.59966	0.647383	0.192525	0.601488	0.201935	0.647259	0.516961	0.374504	0.339231	0.719048	0.356787	0.569116	0.0288228	0.699776	0.450882	0.452556	0.410427	0.396375	0.481412
TCGA_TCGA-98-8020	0.264065	0.604781	0.63371	0.672206	0.692845	0.711486	0.248982	0.69033	0.445569	0.743356	0.785214	0.498819	0.498706	0.775141	0.547865	0.645091	0.257233	0.734779	0.67713	0.587925	0.573118	0.411282	0.517981
TCGA_TCGA-98-A53A	0.309238	0.590983	0.602154	0.557129	0.681989	0.676674	0.236233	0.619844	0.330195	0.72081	0.626462	0.438175	0.359549	0.795869	0.445445	0.596171	0.0720449	0.701329	0.471297	0.478816	0.49183	0.326588	0.491422
TCGA_TCGA-66-2800	0.33253	0.632083	0.620042	0.662548	0.690915	0.69414	0.299461	0.727215	0.461638	0.784907	0.799286	0.578976	0.619694	0.803864	0.516955	0.638688	0.214983	0.736595	0.702071	0.610245	0.561828	0.367211	0.538988
TCGA_TCGA-85-6798	0.212148	0.511209	0.501611	0.548668	0.674432	0.671247	0.295905	0.679057	0.325988	0.724592	0.623546	0.451768	0.439289	0.760974	0.446001	0.627827	0.0493043	0.693599	0.530717	0.553764	0.498748	0.332886	0.553113
TCGA_TCGA-98-7454	0.576797	0.750619	0.782121	0.695877	0.67679	0.652646	0.433711	0.748891	0.625597	0.795194	0.898645	0.65312	0.728855	0.785494	0.571466	0.705103	0.287205	0.792104	0.795753	0.666413	0.648718	0.408936	0.617297
TCGA_TCGA-56-A5DR	0.266609	0.621636	0.594363	0.600736	0.680911	0.717034	0.306861	0.651135	0.408192	0.771913	0.706129	0.47701	0.470051	0.78521	0.501962	0.623302	0.177955	0.691866	0.560038	0.531473	0.537065	0.442315	0.520854
TCGA_TCGA-34-5239	0.419132	0.693244	0.754639	0.677176	0.70676	0.672809	0.222418	0.674421	0.50615	0.717717	0.860613	0.529673	0.576895	0.758614	0.570824	0.672652	0.11806	0.726484	0.692671	0.598408	0.625987	0.414843	0.528622
TCGA_TCGA-66-2777	0.353903	0.613858	0.585013	0.678835	0.712094	0.70799	0.299573	0.706252	0.468605	0.798592	0.816658	0.583084	0.635468	0.812501	0.522065	0.653709	0.248151	0.774195	0.734227	0.626234	0.568137	0.417159	0.511766
TCGA_TCGA-66-2780	0.345806	0.561935	0.574749	0.671489	0.742261	0.735364	0.280307	0.683335	0.473255	0.76339	0.762379	0.505238	0.557111	0.791613	0.531533	0.663314	0.196655	0.754798	0.646697	0.547502	0.559883	0.459198	0.480302
TCGA_TCGA-66-2791	0.489709	0.710436	0.792552	0.666512	0.700291	0.708402	0.252977	0.66416	0.555947	0.767689	0.831733	0.564837	0.545755	0.783735	0.540507	0.663243	0.174659	0.743364	0.705137	0.59856	0.598477	0.393853	0.515732
TCGA_TCGA-63-A5MS	0.449425	0.634528	0.662571	0.639439	0.693296	0.721135	0.330589	0.671434	0.530133	0.76275	0.830718	0.553816	0.547747	0.757453	0.506752	0.648091	0.09661	0.779633	0.715446	0.590603	0.580574	0.388579	0.507087
TCGA_TCGA-85-8664	0.128344	0.588504	0.545284	0.58211	0.669823	0.719943	0.206496	0.586363	0.243087	0.706445	0.619091	0.446689	0.406033	0.773	0.48964	0.629023	0.0370413	0.702634	0.461893	0.473748	0.502498	0.419439	0.537423
TCGA_TCGA-43-A475	0.42221	0.75995	0.862247	0.666287	0.724134	0.714112	0.345934	0.715095	0.572416	0.765324	0.887332	0.608319	0.493081	0.78792	0.515672	0.673995	0.133137	0.754194	0.734317	0.635505	0.604892	0.381749	0.549923
TCGA_TCGA-46-6026	0.227315	0.544017	0.514224	0.562355	0.636235	0.681384	0.187128	0.552929	0.274558	0.704425	0.654079	0.436211	0.35699	0.773995	0.389647	0.584162	0.160065	0.73786	0.493195	0.512082	0.486855	0.331072	0.456645
TCGA_TCGA-58-8393	0.368498	0.662832	0.768035	0.656046	0.664508	0.707172	0.323596	0.695954	0.563666	0.783704	0.857025	0.575161	0.557884	0.791588	0.517487	0.696471	0.269812	0.753477	0.741577	0.607743	0.576157	0.416026	0.496906
TCGA_TCGA-62-8395	0.320545	0.403053	0.587166	0.603808	0.624097	0.69962	0.323596	0.609737	0.451114	0.749659	0.70098	0.515537	0.570636	0.81535	0.462334	0.625043	0.259564	0.744234	0.613327	0.582649	0.527151	0.439144	0.463524
TCGA_TCGA-55-7727	0.488002	0.686581	0.688859	0.680617	0.664048	0.651657	0.292834	0.663566	0.576262	0.803015	0.749411	0.496574	0.60275	0.79045	0.457963	0.651986	0.241872	0.736511	0.667066	0.585135	0.55163	0.393085	0.626416
TCGA_TCGA-49-4494	0.299954	0.628742	0.735733	0.701335	0.646904	0.718317	0.227836	0.713405	0.434021	0.779009	0.770736	0.529757	0.4918	0.834487	0.500824	0.648078	0.235761	0.68676	0.66361	0.587991	0.578007	0.396167	0.558612
TCGA_TCGA-49-4501	0.462971	0.554282	0.727863	0.672794	0.649508	0.711246	0.337196	0.699809	0.503265	0.753503	0.791554	0.556894	0.654851	0.852149	0.513438	0.654403	0.261818	0.770722	0.639283	0.630273	0.601694	0.439685	0.493739
TCGA_TCGA-91-6847	0.165475	0.487191	0.570247	0.527336	0.67213	0.660475	0.198474	0.641811	0.283794	0.74916	0.593071	0.395995	0.394686	0.801723	0.370668	0.61996	0.134591	0.69643	0.382026	0.431409	0.507644	0.383082	0.563296
TCGA_TCGA-75-5126	0.349149	0.679598	0.744049	0.729725	0.700721	0.686297	0.347455	0.784276	0.557805	0.816561	0.922501	0.687211	0.697503	0.844567	0.583279	0.725368	0.409148	0.782075	0.837753	0.681102	0.634269	0.444933	0.569692
TCGA_TCGA-86-A4JF	0.363598	0.632172	0.711111	0.653206	0.701759	0.710699	0.348516	0.66959	0.527062	0.77509	0.79927	0.552237	0.609334	0.83234	0.486391	0.635196	0.37974	0.747811	0.666472	0.596658	0.544176	0.381413	0.574362
TCGA_TCGA-75-6211	0.380067	0.605032	0.654835	0.606912	0.589227	0.765657	0.220246	0.611483	0.45478	0.775358	0.691665	0.455229	0.458795	0.833611	0.457948	0.642591	0.261016	0.729382	0.592342	0.538757	0.502913	0.379	0.533785
TCGA_TCGA-73-4675	0.294359	0.46887	0.527	0.664039	0.595886	0.786546	0.21886	0.68026	0.430794	0.741908	0.734695	0.563074	0.600456	0.847111	0.4704	0.636953	0.218522	0.750675	0.645519	0.571187	0.545028	0.42179	0.464479
TCGA_TCGA-44-2668	0.35297	0.776543	0.691502	0.74439	0.673868	0.690481	0.356301	0.719132	0.580752	0.785898	0.891511	0.587585	0.646741	0.782303	0.592432	0.724013	0.42527	0.777761	0.809307	0.646837	0.642281	0.559749	0.555795
TCGA_TCGA-38-4628	0.15451	0.458842	0.533519	0.656183	0.675863	0.736911	0.208411	0.731605	0.445516	0.821358	0.765217	0.563869	0.593322	0.87081	0.534168	0.65783	0.276056	0.742799	0.668169	0.607497	0.598037	0.466395	0.504169
TCGA_TCGA-O1-A52J	0.235074	0.521341	0.604697	0.690909	0.673021	0.701683	0.311753	0.681441	0.485492	0.828378	0.885229	0.627441	0.60953	0.859761	0.494929	0.653355	0.288784	0.777564	0.711275	0.643039	0.56471	0.471885	0.443168
TCGA_TCGA-05-4396	0.245252	0.468456	0.523455	0.631936	0.625376	0.743001	0.259413	0.59443	0.41494	0.714261	0.62844	0.416028	0.491924	0.831538	0.419553	0.640548	0.334051	0.722653	0.514689	0.542603	0.523458	0.406112	0.568713
TCGA_TCGA-44-7660	0.30844	0.59235	0.604164	0.610734	0.64188	0.714475	0.280468	0.620682	0.461777	0.750813	0.720595	0.511258	0.355592	0.794752	0.428313	0.631393	0.0973915	0.710619	0.549946	0.540739	0.532835	0.341801	0.50813
TCGA_TCGA-86-8279	0.210982	0.460229	0.496351	0.636254	0.662221	0.75786	0.256816	0.65409	0.395585	0.777231	0.705339	0.500953	0.572122	0.809236	0.469549	0.69237	0.242922	0.728913	0.619908	0.556058	0.496783	0.40074	0.515142
TCGA_TCGA-97-7937	0.211651	0.452741	0.501279	0.628761	0.665229	0.784793	0.279613	0.598728	0.428596	0.776205	0.669168	0.478303	0.590495	0.809803	0.451785	0.642406	0.229034	0.7169	0.59521	0.570536	0.525759	0.385363	0.532506
TCGA_TCGA-05-5420	0.619515	0.752118	0.880101	0.731973	0.680383	0.71014	0.365306	0.768032	0.685295	0.772037	0.929466	0.688223	0.679292	0.878942	0.5989	0.682133	0.506568	0.783439	0.773947	0.674948	0.659272	0.430312	0.58907
TCGA_TCGA-78-7542	0.282505	0.590061	0.666818	0.643629	0.685265	0.689299	0.196993	0.663677	0.475457	0.741218	0.701709	0.40977	0.454917	0.818666	0.530439	0.667011	0.275196	0.730514	0.568924	0.534836	0.557876	0.417276	0.560636
TCGA_TCGA-67-3771	0.433118	0.629093	0.684669	0.661997	0.679294	0.757547	0.199247	0.678555	0.528608	0.783196	0.844385	0.516808	0.583343	0.807757	0.466138	0.664617	0.17541	0.761916	0.725615	0.610632	0.584418	0.388944	0.440404
TCGA_TCGA-38-7271	0.775982	0.697379	0.856517	0.70308	0.648148	0.696123	0.449805	0.71029	0.741517	0.760692	0.916559	0.646105	0.796765	0.845313	0.566427	0.71901	0.250664	0.75578	0.782218	0.678248	0.652622	0.407335	0.597885
TCGA_TCGA-78-7163	0.252877	0.416215	0.664009	0.623038	0.630196	0.693876	0.185644	0.577382	0.361199	0.801679	0.644615	0.373526	0.404227	0.824947	0.424737	0.530309	0.179459	0.745877	0.441846	0.455109	0.500859	0.443394	0.467749
TCGA_TCGA-73-4658	0.354683	0.62561	0.721963	0.713645	0.669143	0.728645	0.397078	0.705572	0.551363	0.789881	0.904335	0.608258	0.660142	0.860616	0.551899	0.727646	0.307583	0.745291	0.825216	0.678601	0.621697	0.474313	0.500385
TCGA_TCGA-75-6207	0.290154	0.566729	0.597866	0.62519	0.625102	0.685004	0.288078	0.691358	0.452652	0.762252	0.743988	0.492995	0.502003	0.814441	0.470353	0.614063	0.215643	0.691409	0.658259	0.570229	0.523931	0.414818	0.513503
TCGA_TCGA-78-7160	0.414271	0.67482	0.785406	0.681083	0.655351	0.701862	0.344475	0.698364	0.535891	0.774818	0.844724	0.589492	0.61914	0.821966	0.555118	0.694027	0.385985	0.747782	0.694364	0.637206	0.598791	0.403643	0.635515
TCGA_TCGA-49-6743	0.351422	0.685623	0.609023	0.638142	0.66133	0.726367	0.235751	0.677899	0.490178	0.740605	0.787376	0.482768	0.532903	0.832421	0.492976	0.686626	0.378475	0.724048	0.70592	0.569902	0.575517	0.402069	0.501756
TCGA_TCGA-05-4425	0.288653	0.631758	0.695334	0.68227	0.710913	0.757172	0.233536	0.683711	0.52707	0.755514	0.859108	0.590658	0.618134	0.837271	0.474457	0.734686	0.218625	0.750806	0.749625	0.668604	0.600133	0.463807	0.558505
TCGA_TCGA-78-7143	0.342787	0.623498	0.552024	0.696705	0.631476	0.723191	0.266441	0.684335	0.478519	0.777766	0.760972	0.492033	0.558258	0.843268	0.467045	0.672244	0.256788	0.738183	0.650018	0.574511	0.544583	0.426692	0.571797
TCGA_TCGA-55-8087	0.234694	0.294919	0.513157	0.664839	0.620895	0.686256	0.303413	0.620214	0.423352	0.745679	0.700833	0.517608	0.542818	0.818051	0.408489	0.666213	0.236592	0.747348	0.600548	0.574921	0.508376	0.427523	0.447428
TCGA_TCGA-55-6986	0.386611	0.515567	0.644225	0.671393	0.638552	0.698346	0.309118	0.695904	0.469134	0.770714	0.765098	0.558448	0.552593	0.864379	0.451436	0.661381	0.203631	0.756363	0.640207	0.586142	0.557194	0.396987	0.545894
TCGA_TCGA-46-3766	0.59344	0.607264	0.759235	0.703526	0.714383	0.661474	0.337636	0.764998	0.590768	0.803392	0.896279	0.650959	0.709028	0.82777	0.560169	0.713493	0.193597	0.80831	0.808464	0.658801	0.633814	0.409225	0.526613
TCGA_TCGA-NC-A5HP	0.13684	0.503736	0.447765	0.599048	0.711019	0.73505	0.208305	0.63415	0.334504	0.744139	0.610401	0.476303	0.404398	0.757511	0.46985	0.635911	0.092836	0.727569	0.525483	0.505142	0.51224	0.391667	0.441535
TCGA_TCGA-96-A4JL	0.582062	0.777566	0.827299	0.672866	0.682367	0.726835	0.263709	0.629662	0.606979	0.704725	0.856907	0.537831	0.548598	0.7464	0.533508	0.669832	0.153754	0.750633	0.680772	0.608199	0.610804	0.444651	0.529249
TCGA_TCGA-18-3419	0.351562	0.676562	0.696699	0.688409	0.721974	0.696146	0.222848	0.671151	0.506305	0.7746	0.759468	0.522342	0.414401	0.787898	0.432246	0.628309	0.515749	0.750924	0.606663	0.555848	0.542082	0.423855	0.506465
TCGA_TCGA-46-6025	0.237263	0.562632	0.585613	0.619149	0.662501	0.751955	0.235801	0.629737	0.366235	0.691673	0.665186	0.460997	0.466104	0.763117	0.487179	0.624805	0.111619	0.705911	0.609208	0.505944	0.51828	0.376614	0.542845
TCGA_TCGA-58-A46N	0.205822	0.551616	0.557866	0.573114	0.716015	0.698234	0.223528	0.627702	0.31702	0.766151	0.584638	0.401827	0.49609	0.744631	0.419335	0.550542	0.196988	0.72065	0.438191	0.505188	0.484787	0.384487	0.558171
TCGA_TCGA-68-8250	0.337299	0.625234	0.63808	0.651143	0.712506	0.66848	0.339806	0.676278	0.484258	0.785952	0.776153	0.54692	0.542774	0.787671	0.475732	0.689075	0.238543	0.780928	0.672249	0.579035	0.539261	0.388452	0.485902
TCGA_TCGA-NC-A5HJ	0.446084	0.687319	0.801216	0.671154	0.637548	0.663817	0.449621	0.728367	0.547346	0.776022	0.878947	0.600076	0.631739	0.812165	0.521635	0.704542	0.188993	0.78089	0.708688	0.645009	0.591971	0.370379	0.595414
TCGA_TCGA-56-8083	0.207524	0.474138	0.403814	0.501839	0.65289	0.681322	0.223373	0.56589	0.189478	0.679273	0.533255	0.448894	0.309121	0.762201	0.442523	0.609276	0.131143	0.728499	0.4146	0.488702	0.467181	0.290548	0.550193
TCGA_TCGA-52-7622	0.480859	0.69968	0.729144	0.675748	0.7056	0.684525	0.376105	0.713745	0.53067	0.798399	0.843363	0.575512	0.59993	0.78108	0.539015	0.675305	0.249205	0.752867	0.709058	0.621443	0.572108	0.381048	0.518262
TCGA_TCGA-51-6867	0.222443	0.623036	0.714059	0.598755	0.707602	0.695742	0.335472	0.636679	0.384841	0.713628	0.663855	0.483101	0.518004	0.757895	0.502273	0.673658	0.0718256	0.705853	0.518694	0.541258	0.512442	0.419716	0.49799
TCGA_TCGA-60-2723	0.383055	0.706844	0.774195	0.677638	0.709593	0.707864	0.30607	0.71226	0.51595	0.765107	0.797286	0.510909	0.556841	0.790521	0.523856	0.650501	0.149692	0.738303	0.679712	0.603564	0.59417	0.373536	0.553257
TCGA_TCGA-85-8071	0.248596	0.548848	0.660918	0.588481	0.740287	0.692571	0.310346	0.63878	0.307738	0.741203	0.587179	0.436036	0.446783	0.777842	0.450454	0.58432	0.192095	0.709388	0.433189	0.50911	0.50221	0.308935	0.513712
TCGA_TCGA-77-7142	0.203352	0.601472	0.559423	0.61123	0.72319	0.666788	0.347889	0.646824	0.41444	0.72736	0.672326	0.546221	0.54581	0.773876	0.495965	0.6262	0.144809	0.752574	0.609572	0.564396	0.527011	0.337153	0.551273
TCGA_TCGA-77-A5G6	0.311888	0.585941	0.505234	0.577442	0.707989	0.701188	0.230081	0.631674	0.369647	0.747133	0.611474	0.467058	0.480154	0.750735	0.386875	0.628859	0.13081	0.716401	0.493633	0.498324	0.497289	0.353393	0.514589
TCGA_TCGA-85-8354	0.245874	0.618264	0.588542	0.588878	0.687914	0.745075	0.279924	0.660227	0.31427	0.723633	0.622741	0.428342	0.485835	0.767286	0.451768	0.552426	0.133238	0.689905	0.527269	0.502557	0.477917	0.343434	0.552192
TCGA_TCGA-85-A5B5	0.327507	0.52693	0.546224	0.61252	0.673253	0.701313	0.246229	0.62766	0.365812	0.707838	0.597054	0.464901	0.355855	0.760203	0.456118	0.586827	0.0635378	0.76997	0.427002	0.53467	0.470124	0.375174	0.467134
TCGA_TCGA-33-A5GW	0.179593	0.484985	0.474477	0.565344	0.687876	0.728506	0.266309	0.627266	0.289025	0.765455	0.576631	0.47482	0.412007	0.797643	0.409645	0.571567	0.253632	0.717793	0.452968	0.517201	0.479142	0.379351	0.468047
TCGA_TCGA-68-7756	0.292875	0.584993	0.514176	0.645376	0.718711	0.723536	0.356916	0.649882	0.41968	0.809032	0.709038	0.468736	0.551372	0.776445	0.492179	0.647742	0.20455	0.760265	0.61743	0.559465	0.537563	0.389855	0.524563
TCGA_TCGA-56-7823	0.18354	0.5901	0.53612	0.581164	0.681488	0.724541	0.176714	0.62897	0.316116	0.683397	0.606308	0.43071	0.436159	0.79	0.476857	0.568606	0.224111	0.701904	0.463106	0.52411	0.491311	0.363257	0.499839
TCGA_TCGA-22-5482	0.223346	0.51647	0.523032	0.631278	0.678722	0.736607	0.168817	0.656198	0.330021	0.749084	0.627717	0.450934	0.427517	0.792882	0.497886	0.592228	0.130799	0.704675	0.572654	0.526199	0.526806	0.366334	0.511965
TCGA_TCGA-56-7582	0.224737	0.623473	0.57848	0.646477	0.69299	0.712797	0.267563	0.670765	0.42385	0.766698	0.717251	0.493598	0.510818	0.776094	0.491062	0.640383	0.252701	0.741443	0.637511	0.570814	0.519255	0.351102	0.552563
TCGA_TCGA-78-7220	0.198229	0.585891	0.594248	0.616009	0.591193	0.723983	0.172711	0.619868	0.36003	0.744087	0.648948	0.475827	0.506945	0.80133	0.465657	0.59572	0.347529	0.714037	0.532745	0.5395	0.525841	0.415101	0.576164
TCGA_TCGA-L9-A8F4	0.503471	0.650562	0.799612	0.654293	0.614583	0.739645	0.274644	0.666739	0.591152	0.725717	0.873141	0.554703	0.510307	0.817129	0.50851	0.652249	0.273391	0.754087	0.700145	0.585137	0.571715	0.406721	0.416296
TCGA_TCGA-35-5375	0.382111	0.674231	0.778318	0.649238	0.678642	0.67541	0.279744	0.679988	0.501118	0.768851	0.776794	0.523776	0.521281	0.783022	0.480856	0.660581	0.218083	0.713259	0.65846	0.612857	0.57504	0.4168	0.478331
TCGA_TCGA-50-5939	0.489154	0.648692	0.608678	0.676498	0.654781	0.699443	0.363952	0.736986	0.563359	0.762921	0.84322	0.580034	0.582906	0.814607	0.557387	0.689341	0.383674	0.741462	0.800991	0.591829	0.60265	0.429797	0.547694
TCGA_TCGA-55-8510	0.403814	0.576856	0.725542	0.696538	0.668078	0.731797	0.271019	0.708337	0.539691	0.808658	0.905146	0.609044	0.626518	0.848374	0.551154	0.717049	0.323897	0.760448	0.749033	0.676697	0.614626	0.426073	0.478441
TCGA_TCGA-38-6178	0.359866	0.552127	0.545005	0.640698	0.657582	0.703436	0.280315	0.660544	0.465564	0.745649	0.740189	0.48273	0.57214	0.818058	0.472617	0.690086	0.263311	0.74943	0.604699	0.582594	0.54528	0.402921	0.514477
TCGA_TCGA-MN-A4N4	0.336301	0.493703	0.596356	0.675571	0.691656	0.70622	0.188756	0.627385	0.400541	0.741118	0.788979	0.481416	0.571596	0.794956	0.488475	0.684678	0.27465	0.726244	0.616558	0.572662	0.564229	0.381136	0.392805
TCGA_TCGA-44-7662	0.353938	0.615105	0.705009	0.650527	0.668289	0.754249	0.235987	0.710006	0.50555	0.765288	0.833257	0.552808	0.593055	0.815325	0.590448	0.70748	0.305524	0.73084	0.760785	0.602139	0.57654	0.396893	0.52015
TCGA_TCGA-MP-A4T4	0.494468	0.656941	0.828377	0.65219	0.673208	0.72623	0.26182	0.684428	0.610562	0.774241	0.894671	0.556685	0.578285	0.80361	0.568594	0.697701	0.284931	0.76334	0.757006	0.657556	0.625314	0.407793	0.475716
TCGA_TCGA-55-8206	0.407561	0.475713	0.59829	0.718266	0.628891	0.665601	0.445435	0.687944	0.547751	0.801306	0.866643	0.663634	0.738373	0.859915	0.520414	0.707729	0.375909	0.790287	0.726404	0.654063	0.581285	0.440389	0.459577
TCGA_TCGA-86-8585	0.468594	0.703828	0.78102	0.675607	0.647176	0.763462	0.292078	0.690352	0.570353	0.753508	0.908644	0.556285	0.574408	0.836702	0.512889	0.631454	0.33436	0.738768	0.67484	0.579413	0.586404	0.36953	0.475649
TCGA_TCGA-95-7562	0.278366	0.623413	0.622344	0.660025	0.670762	0.648848	0.266776	0.668038	0.491451	0.76224	0.796421	0.488714	0.526794	0.80442	0.456123	0.668298	0.202786	0.725903	0.654089	0.588193	0.557637	0.362959	0.57166
TCGA_TCGA-05-4426	0.278225	0.512518	0.570827	0.651907	0.653593	0.688028	0.202617	0.674411	0.431424	0.827361	0.790209	0.548821	0.544871	0.831162	0.480339	0.687953	0.310459	0.7691	0.728762	0.594123	0.551664	0.423563	0.471611
TCGA_TCGA-99-8025	0.367247	0.495674	0.576507	0.631648	0.615828	0.759712	0.264468	0.613507	0.427561	0.800477	0.707735	0.46916	0.461855	0.811108	0.468142	0.665449	0.312303	0.729389	0.536104	0.572264	0.527334	0.448346	0.468997
TCGA_TCGA-44-7672	0.615476	0.698442	0.773418	0.702726	0.675312	0.728898	0.287765	0.723243	0.60068	0.74488	0.919775	0.590824	0.615945	0.827104	0.583003	0.72409	0.270953	0.751599	0.803002	0.647502	0.622425	0.415171	0.534185
TCGA_TCGA-NJ-A4YG	0.33069	0.500518	0.656083	0.695106	0.661571	0.715579	0.293091	0.670971	0.460698	0.795249	0.800895	0.580254	0.570329	0.819674	0.516532	0.683834	0.283749	0.737618	0.652343	0.599459	0.539942	0.427699	0.483586
TCGA_TCGA-44-8117	0.293825	0.507813	0.607891	0.62885	0.603398	0.700907	0.333864	0.6541	0.429923	0.748864	0.731142	0.476015	0.562752	0.800061	0.435941	0.653443	0.211591	0.715594	0.660166	0.56741	0.531355	0.448097	0.490125
TCGA_TCGA-62-A46O	0.2504	0.575193	0.479807	0.54914	0.62284	0.709623	0.251571	0.608116	0.329509	0.753153	0.556095	0.369627	0.469808	0.769983	0.407257	0.547932	0.340394	0.704163	0.38793	0.427311	0.477072	0.360439	0.59467
TCGA_TCGA-93-A4JO	0.521972	0.610678	0.777991	0.693848	0.636123	0.687257	0.349022	0.656473	0.549583	0.792116	0.891589	0.569631	0.651402	0.820643	0.482946	0.703135	0.202982	0.763181	0.72577	0.631747	0.590351	0.388189	0.503216
TCGA_TCGA-67-3774	0.411828	0.561999	0.698255	0.704457	0.658144	0.730324	0.374365	0.678476	0.492184	0.761668	0.807953	0.55043	0.653544	0.817974	0.504309	0.64193	0.316294	0.768186	0.66238	0.608383	0.57963	0.42092	0.529893
TCGA_TCGA-86-8358	0.24492	0.642184	0.61379	0.567423	0.552278	0.707378	0.235994	0.685471	0.404649	0.686527	0.652628	0.421276	0.408484	0.750556	0.446217	0.658838	0.116898	0.688296	0.623764	0.51766	0.483793	0.341963	0.557955
TCGA_TCGA-62-8394	0.266504	0.617856	0.589747	0.607616	0.634321	0.725295	0.268238	0.67646	0.437594	0.76566	0.733533	0.472812	0.497145	0.825113	0.500039	0.675979	0.226828	0.731811	0.592295	0.573003	0.566296	0.356996	0.560442
TCGA_TCGA-MP-A4T6	0.369608	0.498601	0.66855	0.657565	0.643292	0.730563	0.345392	0.610748	0.498421	0.700466	0.74632	0.535196	0.525408	0.846543	0.428313	0.617853	0.323316	0.73832	0.571335	0.589687	0.548207	0.429707	0.454902
TCGA_TCGA-55-8514	0.284317	0.457234	0.571159	0.631904	0.621996	0.797463	0.351807	0.615209	0.465895	0.785151	0.759217	0.512467	0.538799	0.867992	0.457951	0.655845	0.226158	0.759379	0.612597	0.597535	0.531758	0.394628	0.483702
TCGA_TCGA-44-6147	0.518928	0.595196	0.601196	0.644151	0.641756	0.644028	0.424134	0.598688	0.599406	0.743448	0.760882	0.503178	0.646077	0.799252	0.439401	0.661755	0.292926	0.756319	0.629772	0.610898	0.560902	0.410653	0.528616
TCGA_TCGA-64-1681	0.414749	0.576548	0.585603	0.686139	0.663885	0.692251	0.327733	0.665028	0.491426	0.780624	0.765047	0.523269	0.580162	0.861564	0.497642	0.689644	0.25852	0.752432	0.635014	0.61311	0.550845	0.495299	0.497646
TCGA_TCGA-44-A47B	0.23785	0.614494	0.693945	0.661334	0.672297	0.766677	0.275074	0.620414	0.448643	0.778152	0.771058	0.499691	0.551633	0.799271	0.482456	0.651304	0.166959	0.724066	0.645756	0.594696	0.522212	0.40582	0.509259
TCGA_TCGA-L4-A4E6	0.412583	0.497769	0.676707	0.707421	0.692086	0.664593	0.45363	0.762333	0.567611	0.825977	0.953986	0.714781	0.764644	0.870469	0.579769	0.694336	0.228062	0.794259	0.785173	0.702518	0.61335	0.410409	0.499178
TCGA_TCGA-49-AARR	0.529721	0.469215	0.673179	0.680998	0.671983	0.659279	0.454072	0.679778	0.485039	0.811057	0.826139	0.590788	0.651054	0.803921	0.489509	0.711227	0.291659	0.811103	0.67242	0.584077	0.562871	0.388825	0.510637
TCGA_TCGA-49-4507	0.417413	0.730673	0.860253	0.693536	0.718531	0.732407	0.231487	0.687142	0.488488	0.718884	0.838023	0.586879	0.497244	0.811694	0.573093	0.680476	0.380328	0.703973	0.618632	0.588334	0.603846	0.482102	0.556072
TCGA_TCGA-75-7027	0.281748	0.612258	0.581856	0.621624	0.632885	0.739186	0.22522	0.633935	0.447113	0.739628	0.67752	0.509311	0.487948	0.809944	0.485182	0.642239	0.25276	0.734208	0.54837	0.517604	0.517887	0.424478	0.566085
TCGA_TCGA-38-4625	0.40187	0.701239	0.710147	0.670656	0.609646	0.691229	0.365722	0.714441	0.539445	0.732426	0.807465	0.600773	0.582673	0.853207	0.534941	0.677976	0.316004	0.743066	0.708911	0.585442	0.58965	0.414827	0.520955
TCGA_TCGA-44-8120	0.32933	0.486061	0.585429	0.639479	0.615724	0.676222	0.306163	0.632155	0.479691	0.748324	0.734338	0.526617	0.648373	0.824585	0.461529	0.698951	0.230927	0.745091	0.657296	0.587361	0.54394	0.393439	0.519929
TCGA_TCGA-44-6776	0.324753	0.431261	0.580035	0.604122	0.604318	0.698836	0.339888	0.675291	0.394877	0.725091	0.617401	0.439484	0.600603	0.818556	0.410536	0.60063	0.208667	0.717259	0.495805	0.574083	0.49147	0.378435	0.54678
TCGA_TCGA-62-8402	0.314975	0.653391	0.790583	0.657888	0.668843	0.751444	0.24226	0.665782	0.542729	0.737548	0.792503	0.541069	0.505502	0.808122	0.456125	0.711142	0.271117	0.745845	0.646662	0.599049	0.57897	0.415579	0.543368
TCGA_TCGA-75-5125	0.370645	0.68177	0.742562	0.687255	0.639357	0.702781	0.278483	0.724912	0.543068	0.788327	0.887576	0.549776	0.546322	0.831626	0.541892	0.689055	0.283612	0.743705	0.759402	0.658382	0.572865	0.432764	0.513737
TCGA_TCGA-64-1678	0.325287	0.635045	0.692164	0.595923	0.585908	0.752976	0.17455	0.622813	0.356099	0.711545	0.626805	0.430766	0.465863	0.839737	0.512606	0.59554	0.271938	0.684333	0.469812	0.487001	0.479334	0.354834	0.56812
TCGA_TCGA-95-7567	0.40779	0.630486	0.702954	0.647209	0.64881	0.767484	0.195465	0.670255	0.499073	0.740831	0.772243	0.495552	0.481628	0.802438	0.505154	0.671605	0.302281	0.72022	0.645607	0.593282	0.555757	0.422177	0.525524
TCGA_TCGA-99-AA5R	0.646188	0.606622	0.810143	0.668987	0.685686	0.693693	0.449165	0.703348	0.629064	0.787606	0.888105	0.609468	0.721848	0.82535	0.577467	0.702493	0.205677	0.798077	0.708099	0.657206	0.62663	0.411121	0.538111
TCGA_TCGA-97-8174	0.430183	0.49724	0.626311	0.650921	0.589877	0.673178	0.33706	0.677958	0.487136	0.745934	0.805029	0.557706	0.631868	0.806456	0.494561	0.66979	0.16979	0.760477	0.68167	0.610829	0.556198	0.46698	0.5325
TCGA_TCGA-55-8089	0.513461	0.737262	0.872327	0.703545	0.692768	0.715685	0.291813	0.735705	0.626702	0.7753	0.928454	0.615896	0.584878	0.84103	0.668716	0.726612	0.325109	0.765663	0.808486	0.644076	0.653118	0.42791	0.561705
TCGA_TCGA-69-A59K	0.445599	0.586651	0.645813	0.647807	0.593707	0.761116	0.297267	0.671176	0.572191	0.782761	0.77155	0.495068	0.503028	0.84148	0.502232	0.617709	0.243606	0.739629	0.683406	0.566457	0.551258	0.430477	0.436258
TCGA_TCGA-55-6978	0.365991	0.728315	0.840868	0.684779	0.662934	0.694572	0.321239	0.722406	0.572356	0.75799	0.886403	0.582946	0.549476	0.801779	0.599023	0.73286	0.288761	0.743389	0.826252	0.649894	0.643513	0.427723	0.565423
TCGA_TCGA-78-7153	0.39033	0.516167	0.665525	0.589631	0.668334	0.745928	0.238586	0.611868	0.411051	0.726393	0.66143	0.480539	0.453178	0.81444	0.460648	0.624282	0.16961	0.689292	0.483826	0.531187	0.521597	0.437927	0.545467
TCGA_TCGA-05-5715	0.300103	0.474854	0.579035	0.656749	0.68626	0.693745	0.28809	0.676887	0.453311	0.809236	0.790489	0.550474	0.626623	0.86432	0.498072	0.673319	0.23407	0.747548	0.699482	0.613657	0.567179	0.443506	0.48996
TCGA_TCGA-69-8254	0.460696	0.550488	0.669865	0.677815	0.63801	0.729241	0.386843	0.668252	0.503367	0.792477	0.772715	0.522287	0.59635	0.841747	0.507402	0.667113	0.253628	0.741919	0.657784	0.58174	0.578726	0.470187	0.550759
TCGA_TCGA-J2-A4AE	0.501501	0.650605	0.658361	0.669485	0.616501	0.666268	0.430375	0.662034	0.513151	0.805844	0.795371	0.488465	0.608538	0.811874	0.485477	0.627659	0.270981	0.775251	0.637105	0.592297	0.564199	0.420665	0.561412
TCGA_TCGA-78-7150	0.252543	0.571291	0.573905	0.604883	0.596222	0.753168	0.173293	0.644552	0.364727	0.72925	0.650725	0.462551	0.491054	0.80113	0.480295	0.616636	0.296132	0.699537	0.546685	0.536902	0.534476	0.387867	0.584448
TCGA_TCGA-J2-8194	0.300156	0.520022	0.563282	0.676715	0.631593	0.737362	0.318207	0.667226	0.437971	0.793868	0.757691	0.54745	0.589419	0.806705	0.459863	0.685247	0.311613	0.753889	0.659874	0.602282	0.548361	0.429736	0.517705
TCGA_TCGA-55-6712	0.471251	0.687412	0.768008	0.684997	0.669032	0.673879	0.283658	0.713135	0.585853	0.750561	0.865056	0.525407	0.646887	0.840613	0.560255	0.702331	0.297162	0.750598	0.736526	0.616729	0.616509	0.448005	0.533745
TCGA_TCGA-55-7815	0.368213	0.730918	0.710628	0.7002	0.716106	0.688316	0.279148	0.702622	0.589307	0.793294	0.826767	0.555366	0.581131	0.795937	0.521431	0.699482	0.420826	0.739505	0.757274	0.574464	0.57468	0.422707	0.652858
TCGA_TCGA-50-5049	0.625725	0.707656	0.852837	0.694742	0.666773	0.677293	0.419878	0.748865	0.685362	0.785781	0.943837	0.60764	0.70212	0.85327	0.560964	0.723377	0.183263	0.756715	0.818772	0.69902	0.664452	0.419712	0.528298
TCGA_TCGA-49-4510	0.354684	0.423991	0.619545	0.663636	0.626679	0.797767	0.36437	0.648924	0.404127	0.732297	0.726839	0.495504	0.576518	0.827813	0.48012	0.627243	0.314889	0.740699	0.550396	0.570297	0.53245	0.43264	0.501775
TCGA_TCGA-73-4666	0.331607	0.720767	0.798938	0.709355	0.641762	0.740648	0.286649	0.728055	0.583251	0.776243	0.893682	0.582546	0.545484	0.809094	0.57414	0.677682	0.330636	0.711873	0.758203	0.663139	0.611919	0.420195	0.543191
TCGA_TCGA-MP-A5C7	0.225615	0.475212	0.539493	0.570558	0.573701	0.736171	0.302513	0.597014	0.35636	0.690821	0.583101	0.425734	0.461536	0.82296	0.433126	0.597879	0.239351	0.730342	0.468938	0.531719	0.471576	0.392623	0.50472
TCGA_TCGA-55-7994	0.420108	0.677789	0.78978	0.697331	0.632785	0.684463	0.29571	0.698158	0.591081	0.761607	0.866869	0.537312	0.525702	0.802078	0.500418	0.712558	0.331263	0.721949	0.743114	0.659749	0.581476	0.475654	0.52599
TCGA_TCGA-95-7039	0.28989	0.549411	0.629877	0.631346	0.629017	0.779085	0.314008	0.649256	0.429692	0.755079	0.688826	0.459044	0.569773	0.829621	0.523272	0.684888	0.275847	0.714672	0.572068	0.614816	0.56709	0.416922	0.534802
TCGA_TCGA-78-7156	0.242762	0.419575	0.604884	0.592116	0.585406	0.66636	0.349348	0.626655	0.389559	0.702141	0.633617	0.441832	0.519934	0.826653	0.456446	0.581364	0.23019	0.743172	0.470486	0.531071	0.494643	0.418001	0.473127
TCGA_TCGA-55-8299	0.485955	0.680876	0.842874	0.691262	0.717878	0.693353	0.3247	0.719759	0.545454	0.799305	0.909477	0.631119	0.681211	0.828999	0.55813	0.711009	0.315089	0.785047	0.756644	0.637366	0.639371	0.432003	0.583467
TCGA_TCGA-44-7661	0.359569	0.694133	0.67831	0.710093	0.662369	0.700693	0.273718	0.76901	0.522032	0.787859	0.894401	0.611367	0.629916	0.809609	0.577517	0.741331	0.257342	0.759281	0.81048	0.641018	0.6181	0.387778	0.564239
TCGA_TCGA-21-1071	0.237155	0.659612	0.61509	0.663244	0.680591	0.701916	0.260552	0.688639	0.441172	0.785262	0.762577	0.514728	0.495193	0.77399	0.519798	0.640759	0.176722	0.735689	0.674849	0.530195	0.550242	0.40901	0.527848
TCGA_TCGA-77-7139	0.303205	0.617211	0.620926	0.589305	0.715066	0.707906	0.214742	0.610074	0.403891	0.690784	0.630493	0.445842	0.391794	0.790699	0.469326	0.601615	0.200387	0.721972	0.507272	0.580553	0.501741	0.404143	0.478635
TCGA_TCGA-66-2786	0.311963	0.62444	0.632717	0.644368	0.700358	0.700387	0.359635	0.657884	0.512544	0.805624	0.777688	0.528544	0.568783	0.801109	0.5128	0.657491	0.154875	0.787464	0.700479	0.571684	0.574987	0.401357	0.566327
TCGA_TCGA-66-2755	0.434933	0.761833	0.729629	0.71179	0.695209	0.696428	0.28332	0.69976	0.574818	0.737185	0.853749	0.636529	0.552359	0.781596	0.557748	0.671702	0.310195	0.774777	0.741841	0.643549	0.668573	0.437493	0.552715
TCGA_TCGA-58-8392	0.254408	0.565509	0.503409	0.577798	0.720575	0.706137	0.274604	0.660021	0.313803	0.747587	0.598971	0.432284	0.391942	0.779931	0.439302	0.545189	0.241045	0.708851	0.47046	0.528262	0.498724	0.296861	0.53384
TCGA_TCGA-NC-A5HK	0.2457	0.596499	0.618889	0.618126	0.750345	0.679425	0.164961	0.610034	0.333452	0.669737	0.718226	0.467148	0.413559	0.761606	0.478972	0.634815	0.238687	0.725743	0.55693	0.476956	0.53038	0.432947	0.422261
TCGA_TCGA-22-1000	0.433951	0.602032	0.717841	0.706561	0.70412	0.71815	0.363797	0.730129	0.552943	0.805749	0.900829	0.593107	0.57622	0.79688	0.565726	0.698688	0.346987	0.798973	0.812157	0.654951	0.630623	0.436542	0.516298
TCGA_TCGA-56-8201	0.395044	0.725049	0.780926	0.690787	0.68805	0.734027	0.3019	0.729635	0.544375	0.786704	0.923971	0.635775	0.537075	0.823665	0.560805	0.730847	0.237294	0.776577	0.844654	0.652568	0.645393	0.428219	0.5294
TCGA_TCGA-NC-A5HT	0.158592	0.431201	0.465405	0.51776	0.701999	0.730535	0.220808	0.5531	0.241995	0.705346	0.451492	0.407736	0.418637	0.769148	0.45397	0.604349	0.0621489	0.721226	0.430349	0.47468	0.486694	0.355515	0.475064
TCGA_TCGA-NC-A5HG	0.117832	0.560891	0.520687	0.586552	0.679112	0.712966	0.185102	0.614278	0.278115	0.719408	0.591003	0.449071	0.441084	0.775513	0.444188	0.562466	0.312086	0.693631	0.421994	0.467249	0.466254	0.412946	0.482917
TCGA_TCGA-05-5428	0.207897	0.600671	0.652717	0.692639	0.636265	0.770741	0.311301	0.727095	0.445005	0.782159	0.789821	0.564991	0.617772	0.829763	0.526105	0.636207	0.330836	0.706254	0.698595	0.626743	0.562348	0.41293	0.509306
TCGA_TCGA-55-7724	0.454082	0.684264	0.69276	0.717345	0.718223	0.631416	0.405181	0.712127	0.559984	0.811735	0.834372	0.607844	0.673503	0.770866	0.558552	0.709824	0.271805	0.806676	0.732754	0.61076	0.579121	0.426531	0.585808
TCGA_TCGA-97-7938	0.329078	0.525208	0.594601	0.65844	0.659885	0.684609	0.391406	0.619701	0.466169	0.759146	0.720718	0.514073	0.662791	0.789028	0.476664	0.688357	0.295935	0.738562	0.606912	0.604328	0.54639	0.449123	0.558733
TCGA_TCGA-75-6206	0.301357	0.405531	0.543382	0.664874	0.625611	0.668236	0.385579	0.680307	0.491606	0.750054	0.765868	0.546851	0.613834	0.803228	0.501195	0.642199	0.279641	0.747882	0.652563	0.614887	0.54023	0.43098	0.521403
TCGA_TCGA-05-4418	0.481699	0.641682	0.746811	0.681912	0.631503	0.751209	0.243202	0.727636	0.558663	0.752347	0.855607	0.575367	0.569352	0.840658	0.515531	0.631966	0.37939	0.758764	0.674212	0.591343	0.604261	0.450761	0.567348
TCGA_TCGA-44-2661	0.581438	0.626914	0.832454	0.748217	0.69448	0.664835	0.460512	0.755505	0.623148	0.816693	0.92555	0.684255	0.750765	0.851107	0.558529	0.714232	0.315449	0.793089	0.807844	0.685351	0.645362	0.449825	0.514482
TCGA_TCGA-80-5608	0.277845	0.570541	0.675867	0.696429	0.613476	0.776995	0.257219	0.642379	0.4217	0.739148	0.735237	0.485129	0.487761	0.812434	0.545545	0.625882	0.361472	0.730769	0.588863	0.558113	0.51261	0.407456	0.596399
TCGA_TCGA-55-6984	0.42571	0.581696	0.613825	0.639345	0.643428	0.778543	0.317915	0.62052	0.457122	0.724387	0.722938	0.494432	0.551378	0.828746	0.482181	0.667871	0.299531	0.73761	0.542294	0.53396	0.558553	0.502742	0.55076
TCGA_TCGA-75-7031	0.331009	0.621286	0.751443	0.673165	0.654688	0.768399	0.308618	0.645208	0.467904	0.790479	0.776688	0.507267	0.503044	0.81901	0.458592	0.643376	0.195952	0.719219	0.664257	0.575333	0.551367	0.416964	0.54519
TCGA_TCGA-99-8032	0.453289	0.587838	0.62401	0.647761	0.651239	0.790533	0.263063	0.682998	0.452071	0.789579	0.777405	0.492391	0.581275	0.813075	0.479073	0.689428	0.304214	0.757366	0.635707	0.53616	0.554059	0.421921	0.568795
TCGA_TCGA-55-8512	0.278127	0.380688	0.548874	0.617882	0.623255	0.707507	0.434253	0.640797	0.404414	0.800356	0.693397	0.514692	0.587091	0.798719	0.451992	0.639053	0.392472	0.815191	0.589802	0.548638	0.511546	0.383841	0.458814
TCGA_TCGA-97-A4M2	0.49824	0.523814	0.75458	0.713022	0.657301	0.708628	0.380639	0.705802	0.588963	0.828972	0.905993	0.656114	0.709766	0.839858	0.527279	0.685555	0.303992	0.798019	0.730791	0.644387	0.593877	0.417379	0.484434
TCGA_TCGA-50-6673	0.360879	0.528598	0.546008	0.640275	0.666891	0.71112	0.288717	0.712128	0.444086	0.734633	0.781853	0.51673	0.582922	0.841619	0.552246	0.662925	0.245614	0.736759	0.652668	0.592207	0.575562	0.41542	0.498758
TCGA_TCGA-67-3772	0.485155	0.553369	0.699972	0.695666	0.648969	0.700934	0.312966	0.727794	0.505051	0.772652	0.812323	0.561893	0.687053	0.863752	0.524691	0.66494	0.263504	0.757284	0.704159	0.616605	0.58722	0.441848	0.534823
TCGA_TCGA-86-7954	0.387817	0.617012	0.726937	0.682734	0.692188	0.730812	0.297352	0.692344	0.542365	0.785612	0.890994	0.590867	0.568354	0.8185	0.489291	0.716966	0.268222	0.742367	0.73807	0.631981	0.582906	0.426631	0.515798
TCGA_TCGA-L9-A743	0.53616	0.706985	0.770824	0.713592	0.677989	0.733486	0.370696	0.697575	0.56446	0.791337	0.909484	0.573252	0.644441	0.81751	0.552062	0.702797	0.340862	0.76784	0.772895	0.651643	0.619195	0.415627	0.555001
TCGA_TCGA-05-4433	0.322015	0.541468	0.699647	0.679988	0.64707	0.744868	0.366267	0.699797	0.540498	0.764317	0.861532	0.564066	0.592405	0.836997	0.520433	0.667429	0.303575	0.786933	0.692438	0.613909	0.580613	0.470574	0.564515
TCGA_TCGA-91-A4BC	0.5492	0.696713	0.876346	0.67116	0.623481	0.715033	0.268306	0.683741	0.569925	0.779295	0.893715	0.566857	0.493796	0.822295	0.539495	0.703857	0.23576	0.751871	0.643495	0.613712	0.614764	0.398245	0.523874
TCGA_TCGA-91-6829	0.263492	0.490027	0.539862	0.603596	0.694008	0.642282	0.208636	0.66362	0.429339	0.772234	0.729109	0.541417	0.637341	0.800605	0.526943	0.685429	0.100099	0.742942	0.683141	0.610298	0.577102	0.357186	0.534385
TCGA_TCGA-44-6779	0.319258	0.672062	0.812633	0.71586	0.701951	0.717326	0.30665	0.722232	0.564812	0.78389	0.890286	0.592435	0.579947	0.852528	0.567341	0.742713	0.370572	0.746588	0.765229	0.631406	0.625345	0.447728	0.557088
TCGA_TCGA-05-4432	0.424659	0.611517	0.67914	0.656599	0.619377	0.801883	0.228715	0.669501	0.513609	0.799414	0.793703	0.51612	0.60797	0.841367	0.488772	0.703817	0.262315	0.732184	0.685005	0.589182	0.545778	0.405349	0.544313
TCGA_TCGA-05-4398	0.411506	0.641009	0.680025	0.70905	0.647833	0.722987	0.269337	0.723257	0.543092	0.782517	0.893734	0.573537	0.568991	0.845228	0.565347	0.687615	0.32461	0.754247	0.769475	0.652862	0.609239	0.430027	0.461718
TCGA_TCGA-L4-A4E5	0.305413	0.545955	0.581377	0.620445	0.6027	0.77059	0.250439	0.643626	0.416738	0.771388	0.674659	0.448747	0.480428	0.849439	0.452276	0.634429	0.285233	0.721659	0.549081	0.558517	0.521191	0.394429	0.549571
TCGA_TCGA-53-7624	0.224854	0.655298	0.606964	0.64774	0.659453	0.689153	0.192869	0.672304	0.433192	0.757584	0.669267	0.495117	0.370727	0.771486	0.497864	0.638066	0.250208	0.705025	0.561166	0.532448	0.521928	0.391986	0.574194
TCGA_TCGA-55-6968	0.423423	0.669412	0.727543	0.640666	0.610037	0.669488	0.177142	0.702949	0.536822	0.767926	0.814335	0.527258	0.453571	0.78772	0.502405	0.687502	0.135368	0.748923	0.716943	0.602967	0.570916	0.36399	0.527726
TCGA_TCGA-93-A4JP	0.283965	0.463141	0.558917	0.653865	0.701133	0.644903	0.397874	0.717233	0.499994	0.792424	0.819867	0.587758	0.619766	0.813824	0.509411	0.677102	0.229098	0.799549	0.656801	0.606781	0.534509	0.385943	0.52529
TCGA_TCGA-44-2655	0.497756	0.552373	0.658441	0.698635	0.631298	0.695511	0.331507	0.689595	0.491421	0.777141	0.748374	0.547565	0.57951	0.837283	0.493462	0.646537	0.281701	0.737168	0.617672	0.577201	0.560033	0.425901	0.508842
TCGA_TCGA-55-1594	0.3764	0.56354	0.68038	0.621789	0.635573	0.688934	0.21748	0.65558	0.456309	0.786099	0.732628	0.513217	0.49537	0.812379	0.432337	0.670138	0.153479	0.72898	0.671466	0.589761	0.541741	0.3953	0.471105
TCGA_TCGA-50-5941	0.555258	0.682505	0.804553	0.70294	0.691541	0.711038	0.333863	0.699217	0.609232	0.781173	0.894879	0.580416	0.65509	0.825295	0.541957	0.748553	0.368494	0.76972	0.779195	0.66339	0.614228	0.449885	0.539764
TCGA_TCGA-49-6767	0.231853	0.625605	0.757281	0.654906	0.635484	0.713853	0.185428	0.690748	0.494752	0.763132	0.842836	0.497877	0.417363	0.823449	0.524414	0.65714	0.24767	0.728755	0.643192	0.584432	0.570901	0.498975	0.473154
TCGA_TCGA-75-5122	0.426148	0.781333	0.879852	0.778593	0.701539	0.73523	0.461696	0.799497	0.65734	0.801087	1	0.704656	0.712212	0.8453	0.625608	0.734588	0.327592	0.781355	0.889278	0.719724	0.689374	0.440852	0.563681
TCGA_TCGA-78-7539	0.358036	0.56924	0.794707	0.693287	0.666532	0.738377	0.337914	0.679434	0.529491	0.76982	0.833757	0.542958	0.557857	0.838134	0.488795	0.671744	0.249012	0.764038	0.674147	0.607862	0.565857	0.455839	0.507598
TCGA_TCGA-55-7726	0.294569	0.618481	0.528388	0.704281	0.681032	0.737724	0.307979	0.668212	0.476997	0.75103	0.771726	0.51976	0.539789	0.755124	0.551216	0.690825	0.245131	0.761604	0.699852	0.593237	0.583759	0.417264	0.539734
TCGA_TCGA-78-7162	0.449407	0.539495	0.746552	0.647043	0.623664	0.676759	0.378008	0.726935	0.493103	0.776802	0.755189	0.535488	0.678437	0.82893	0.516614	0.652915	0.15896	0.751272	0.635422	0.610725	0.561138	0.413942	0.539531
TCGA_TCGA-55-6979	0.50441	0.688177	0.781524	0.702299	0.679683	0.704562	0.327982	0.734851	0.590669	0.798546	0.938921	0.606955	0.630839	0.818498	0.54051	0.730004	0.230096	0.759341	0.801675	0.669434	0.643358	0.436007	0.584974
TCGA_TCGA-86-8669	0.363402	0.58509	0.671215	0.620799	0.642828	0.758775	0.30466	0.639007	0.490934	0.809735	0.765212	0.516986	0.536609	0.817561	0.454123	0.648127	0.214105	0.726382	0.655083	0.596038	0.536235	0.464385	0.553135
TCGA_TCGA-44-3918	0.436607	0.667459	0.784528	0.708224	0.66435	0.743749	0.460537	0.715068	0.626387	0.767274	0.864949	0.558598	0.596293	0.768959	0.525457	0.724499	0.322497	0.737091	0.755543	0.657181	0.620644	0.44871	0.552272
TCGA_TCGA-75-6212	0.595728	0.564501	0.640894	0.731566	0.680173	0.694738	0.384091	0.699476	0.558674	0.7727	0.862176	0.614884	0.636153	0.842903	0.488619	0.669883	0.277555	0.783014	0.707144	0.643107	0.579365	0.456192	0.475125
TCGA_TCGA-44-5645	0.442399	0.55943	0.606578	0.717288	0.596169	0.614234	0.418971	0.645403	0.572673	0.748593	0.78134	0.506841	0.62985	0.781416	0.449696	0.680018	0.294772	0.758471	0.702693	0.593952	0.57046	0.447492	0.538761
TCGA_TCGA-44-3396	0.482547	0.697801	0.751748	0.710424	0.633936	0.697536	0.348728	0.732126	0.580297	0.777162	0.868	0.581348	0.610187	0.806371	0.540578	0.71335	0.352143	0.7736	0.796228	0.631679	0.611505	0.46104	0.510809
TCGA_TCGA-50-8457	0.597851	0.534537	0.735735	0.67525	0.645313	0.674292	0.376808	0.667618	0.586457	0.75	0.846426	0.587755	0.673856	0.830772	0.523003	0.681328	0.268221	0.762346	0.703765	0.62785	0.589756	0.412409	0.47863
TCGA_TCGA-49-AARE	0.431863	0.606774	0.676633	0.612499	0.651947	0.766984	0.265262	0.634568	0.426682	0.71008	0.76804	0.483609	0.455931	0.812983	0.478074	0.616805	0.298644	0.728523	0.569586	0.506006	0.556924	0.369836	0.430484
TCGA_TCGA-49-4487	0.651654	0.781505	0.829137	0.67511	0.667077	0.713031	0.303011	0.682626	0.635337	0.767664	0.863944	0.552655	0.616448	0.828034	0.520965	0.68776	0.217305	0.746764	0.661247	0.63195	0.621237	0.409863	0.591181
TCGA_TCGA-44-6774	0.32941	0.563179	0.579302	0.656053	0.679577	0.740136	0.334384	0.722256	0.480143	0.816521	0.836705	0.585816	0.617942	0.816797	0.556696	0.713245	0.217308	0.774655	0.779767	0.635706	0.603504	0.356222	0.51024
TCGA_TCGA-L9-A5IP	0.272399	0.655725	0.645558	0.674844	0.640164	0.728013	0.281133	0.651197	0.436854	0.735543	0.729922	0.501983	0.511787	0.823307	0.514463	0.635711	0.448732	0.729609	0.571472	0.547748	0.567488	0.412131	0.49295
TCGA_TCGA-69-8253	0.450352	0.5236	0.637117	0.656961	0.609416	0.733888	0.29768	0.671279	0.457684	0.756312	0.71433	0.496929	0.606126	0.828467	0.473469	0.595693	0.313289	0.73904	0.590192	0.571316	0.545716	0.384614	0.486359
TCGA_TCGA-L9-A7SV	0.272209	0.543794	0.593279	0.541846	0.575071	0.798926	0.377367	0.60366	0.406592	0.778039	0.612435	0.383283	0.438186	0.800299	0.429051	0.587043	0.190608	0.702661	0.48688	0.562255	0.500553	0.370935	0.501514
TCGA_TCGA-86-A4P7	0.50412	0.538415	0.737946	0.634517	0.650915	0.689517	0.362991	0.694171	0.546488	0.760832	0.851835	0.60263	0.674779	0.820236	0.513071	0.685036	0.248355	0.785033	0.67995	0.655183	0.584498	0.398866	0.530419
TCGA_TCGA-55-7574	0.692349	0.693951	0.798377	0.689208	0.639273	0.714719	0.391722	0.684328	0.653059	0.763726	0.865891	0.582305	0.642042	0.806991	0.51937	0.684668	0.274746	0.779264	0.689381	0.638007	0.621723	0.40164	0.535725
TCGA_TCGA-55-8620	0.40814	0.574418	0.67936	0.639442	0.5667	0.702778	0.204165	0.655755	0.470375	0.660614	0.697494	0.45993	0.419028	0.783916	0.408098	0.659899	0.129285	0.731593	0.613345	0.513939	0.468942	0.379237	0.466042
TCGA_TCGA-90-6837	0.396567	0.629613	0.662744	0.661459	0.695781	0.72057	0.282507	0.702342	0.517358	0.779207	0.880198	0.584637	0.592822	0.790731	0.546222	0.698424	0.303082	0.771101	0.76107	0.630543	0.585904	0.425919	0.489879
TCGA_TCGA-85-A50M	0.306282	0.580345	0.514905	0.633474	0.61765	0.675786	0.278786	0.656708	0.39771	0.73119	0.681193	0.444259	0.552147	0.788401	0.518031	0.679779	0.300119	0.72367	0.586735	0.557592	0.582827	0.361915	0.553024
TCGA_TCGA-77-A5G8	0.289887	0.58433	0.626931	0.630538	0.72135	0.748028	0.212318	0.638067	0.429178	0.744017	0.72557	0.484645	0.428438	0.774999	0.493663	0.608434	0.236146	0.719551	0.598272	0.551823	0.536096	0.378662	0.496308
TCGA_TCGA-22-5480	0.43332	0.719309	0.706307	0.645947	0.720635	0.667935	0.27707	0.637031	0.509825	0.707312	0.789655	0.526768	0.454518	0.744358	0.515802	0.666688	0.130416	0.711244	0.641046	0.566153	0.632957	0.43257	0.581997
TCGA_TCGA-43-A56V	0.291264	0.585916	0.542926	0.638656	0.716291	0.727314	0.197413	0.616369	0.383623	0.805982	0.686358	0.483205	0.485778	0.790001	0.464066	0.592126	0.275579	0.734938	0.523655	0.518329	0.530846	0.348336	0.50456
TCGA_TCGA-56-7822	0.208332	0.461065	0.501056	0.600365	0.675148	0.708689	0.292561	0.654742	0.415205	0.748362	0.687086	0.516214	0.43806	0.782922	0.470787	0.633618	0.42328	0.773609	0.605522	0.585192	0.512702	0.432354	0.529379
TCGA_TCGA-68-7755	0.227261	0.587282	0.568649	0.573716	0.682081	0.701694	0.258636	0.620026	0.374454	0.720867	0.604555	0.474615	0.436919	0.77155	0.431375	0.603977	0.0678084	0.70049	0.518009	0.54364	0.515156	0.341861	0.544845
TCGA_TCGA-21-1070	0.461311	0.74274	0.762032	0.68853	0.716238	0.704893	0.343422	0.705286	0.560963	0.797649	0.832295	0.550259	0.519459	0.78905	0.549196	0.690324	0.356154	0.758056	0.660511	0.604725	0.599426	0.460442	0.560951
TCGA_TCGA-52-7812	0.353039	0.748389	0.79658	0.693175	0.649747	0.736378	0.272212	0.691078	0.504804	0.751887	0.791947	0.528634	0.533976	0.786803	0.525604	0.66593	0.238327	0.698428	0.646704	0.590416	0.593481	0.445713	0.568602
TCGA_TCGA-39-5028	0.393513	0.580814	0.6457	0.657083	0.696604	0.728728	0.350517	0.66491	0.488135	0.77977	0.771275	0.499978	0.468295	0.766108	0.527255	0.62826	0.460877	0.765165	0.659417	0.540522	0.580114	0.43591	0.475897
TCGA_TCGA-56-8628	0.395122	0.551229	0.644357	0.668968	0.705301	0.650767	0.373011	0.685765	0.460955	0.785925	0.833414	0.591948	0.602994	0.798503	0.532253	0.709846	0.10273	0.792223	0.745193	0.627908	0.57698	0.38967	0.514971
TCGA_TCGA-22-4591	0.25298	0.579359	0.606837	0.595496	0.73411	0.641474	0.247598	0.657423	0.409495	0.781187	0.628553	0.451406	0.44178	0.762996	0.411633	0.621634	0.190478	0.725608	0.550392	0.525843	0.494613	0.361702	0.470496
TCGA_TCGA-LA-A7SW	0.18798	0.560482	0.520277	0.606856	0.677913	0.678785	0.123344	0.639852	0.280898	0.791891	0.677307	0.48358	0.41115	0.793198	0.503181	0.634474	0.252103	0.735235	0.53071	0.526476	0.513642	0.360007	0.507893
TCGA_TCGA-98-8021	0.313227	0.503541	0.532055	0.601327	0.69377	0.686979	0.270742	0.619683	0.368952	0.747463	0.648378	0.486307	0.521375	0.798033	0.462918	0.656496	0.118073	0.749417	0.585317	0.514972	0.534376	0.427967	0.501096
TCGA_TCGA-85-8277	0.316486	0.64334	0.695384	0.637677	0.662366	0.702196	0.243993	0.643071	0.391718	0.727242	0.696042	0.479067	0.446795	0.749605	0.482241	0.595695	0.11801	0.706544	0.547867	0.49472	0.547975	0.373033	0.531027
TCGA_TCGA-22-5481	0.4793	0.675349	0.765158	0.598006	0.588505	0.692497	0.418554	0.626717	0.470552	0.631776	0.739532	0.472769	0.374723	0.759896	0.442838	0.645884	0.0785295	0.690587	0.537068	0.587127	0.541229	0.355484	0.499652
TCGA_TCGA-33-4582	0.199292	0.557865	0.575275	0.591242	0.730973	0.732906	0.21522	0.672326	0.350873	0.776617	0.611303	0.443641	0.376729	0.806253	0.407499	0.574213	0.141685	0.714896	0.488082	0.488518	0.489325	0.35345	0.502227
TCGA_TCGA-77-7335	0.377758	0.694295	0.826162	0.677773	0.741974	0.683836	0.267795	0.717439	0.582617	0.768759	0.91185	0.588678	0.563113	0.795964	0.566033	0.745294	0.2066	0.763826	0.740287	0.671266	0.64613	0.415371	0.573621
TCGA_TCGA-22-4593	0.230446	0.582587	0.559844	0.591715	0.704532	0.646932	0.158729	0.628702	0.331839	0.734634	0.67132	0.471149	0.46206	0.779382	0.491975	0.646019	0.170887	0.700581	0.549647	0.527534	0.517328	0.372919	0.517701
TCGA_TCGA-22-1016	0.315776	0.629741	0.526769	0.646837	0.709466	0.675087	0.36188	0.747068	0.46572	0.809248	0.836722	0.633259	0.699216	0.784662	0.540581	0.682019	0.352939	0.814714	0.773733	0.644122	0.57067	0.369901	0.52492
TCGA_TCGA-56-8622	0.40247	0.413552	0.513444	0.607889	0.679092	0.753275	0.237245	0.639283	0.429252	0.758315	0.704142	0.475056	0.462696	0.809054	0.483869	0.628957	0.237305	0.785363	0.591186	0.578349	0.53535	0.416747	0.456224
TCGA_TCGA-77-8130	0.243005	0.525771	0.479406	0.616643	0.676021	0.750581	0.260773	0.612045	0.377276	0.692577	0.632281	0.442772	0.467418	0.770927	0.518927	0.639803	0.249432	0.739336	0.60955	0.534204	0.530628	0.395187	0.494241
TCGA_TCGA-63-7022	0.584123	0.624518	0.706354	0.693527	0.721814	0.69351	0.285888	0.727605	0.59321	0.760337	0.920122	0.614579	0.655372	0.808161	0.558537	0.714353	0.190608	0.775223	0.799179	0.62668	0.625033	0.388901	0.494452
TCGA_TCGA-66-2770	0.370959	0.63102	0.680434	0.659355	0.68308	0.672225	0.25828	0.709355	0.48275	0.767214	0.798904	0.559602	0.54266	0.769432	0.50548	0.631155	0.179486	0.759482	0.692508	0.587849	0.581882	0.368012	0.529012
TCGA_TCGA-21-1076	0.470815	0.699111	0.718474	0.690946	0.736435	0.686106	0.344789	0.723835	0.619198	0.765631	0.930272	0.626484	0.639941	0.776221	0.550684	0.697809	0.23858	0.783992	0.784114	0.675492	0.626905	0.396248	0.549289
TCGA_TCGA-77-7338	0.306557	0.608396	0.584469	0.671312	0.685325	0.712131	0.25416	0.712611	0.449615	0.755782	0.753327	0.503132	0.523412	0.78183	0.534141	0.63599	0.211135	0.738792	0.683633	0.588461	0.571135	0.426908	0.531469
TCGA_TCGA-66-2759	0.360095	0.654612	0.673476	0.645245	0.68817	0.733429	0.257471	0.687851	0.510201	0.771948	0.79983	0.542391	0.498514	0.801191	0.545316	0.635514	0.30365	0.749196	0.701345	0.61499	0.572661	0.467084	0.542412
TCGA_TCGA-66-2756	0.261142	0.576173	0.633941	0.596585	0.619743	0.68618	0.218321	0.630214	0.387372	0.727052	0.676711	0.415308	0.470814	0.792672	0.426718	0.61569	0.152397	0.686972	0.618889	0.481528	0.522632	0.348789	0.544339
TCGA_TCGA-56-A4ZJ	0.291076	0.52306	0.614634	0.690467	0.70812	0.745057	0.367305	0.708974	0.468445	0.807191	0.857879	0.622447	0.625786	0.806663	0.547549	0.693947	0.236199	0.789512	0.7545	0.628709	0.569459	0.420111	0.515823
TCGA_TCGA-34-5929	0.350109	0.63727	0.589663	0.612014	0.710743	0.692848	0.223034	0.650108	0.37539	0.723402	0.730989	0.476778	0.499118	0.76596	0.476496	0.643153	0.148966	0.709078	0.574622	0.553975	0.545233	0.436805	0.493792
TCGA_TCGA-85-A50Z	0.248182	0.631177	0.71392	0.658872	0.736908	0.702577	0.249621	0.631106	0.389046	0.797565	0.712229	0.483832	0.468057	0.833205	0.466551	0.620458	0.440441	0.736344	0.52583	0.537903	0.543953	0.449571	0.514104
TCGA_TCGA-77-8144	0.196092	0.643096	0.610715	0.592788	0.70779	0.715325	0.176047	0.663555	0.338375	0.743195	0.671918	0.436298	0.446666	0.766258	0.46824	0.573129	0.316341	0.714116	0.559642	0.520654	0.525019	0.355491	0.526053
TCGA_TCGA-33-4587	0.232478	0.53999	0.548637	0.580331	0.626633	0.654844	0.253099	0.647833	0.380449	0.703428	0.646649	0.435487	0.378852	0.755906	0.369021	0.625111	0.046611	0.694481	0.536999	0.486142	0.458226	0.384879	0.495492
TCGA_TCGA-33-6737	0.2185	0.652865	0.683233	0.673045	0.667097	0.743585	0.278595	0.714211	0.397436	0.790142	0.763682	0.552075	0.655451	0.792588	0.584542	0.636606	0.418768	0.732544	0.639161	0.568937	0.560666	0.389113	0.581441
TCGA_TCGA-18-3417	0.326953	0.658414	0.629152	0.649313	0.703396	0.725805	0.267092	0.662999	0.430787	0.755508	0.761977	0.526116	0.60781	0.793172	0.566683	0.666581	0.0949603	0.718862	0.660403	0.584424	0.59779	0.468006	0.514974
TCGA_TCGA-37-3783	0.363104	0.761216	0.834901	0.7108	0.717112	0.741117	0.397764	0.708629	0.499234	0.787621	0.812746	0.575625	0.616904	0.780381	0.566602	0.675043	0.510911	0.72537	0.672285	0.622574	0.640933	0.46649	0.59999
TCGA_TCGA-56-1622	0.181491	0.625922	0.524659	0.561866	0.715371	0.66947	0.314746	0.588447	0.329562	0.736836	0.545431	0.453296	0.51554	0.762702	0.426901	0.644442	0.175188	0.724114	0.469792	0.512944	0.490365	0.330046	0.514886
TCGA_TCGA-39-5035	0.457489	0.687372	0.795419	0.660722	0.673105	0.742036	0.380755	0.644641	0.562731	0.75544	0.813415	0.50047	0.48082	0.815025	0.53583	0.685704	0.213231	0.744561	0.597893	0.609553	0.604368	0.447074	0.50522
TCGA_TCGA-XC-AA0X	0.472057	0.65936	0.622988	0.653777	0.696202	0.731653	0.31009	0.679717	0.505136	0.789367	0.823402	0.550338	0.562608	0.775033	0.506158	0.648675	0.283525	0.787579	0.715412	0.621986	0.572525	0.395067	0.48879
TCGA_TCGA-22-0940	0.413837	0.741915	0.818865	0.672157	0.709557	0.705761	0.322775	0.689576	0.552112	0.778448	0.838862	0.553806	0.600418	0.780382	0.549955	0.673018	0.208578	0.747643	0.700764	0.615859	0.634734	0.444289	0.566285
TCGA_TCGA-66-2758	0.42769	0.720017	0.815424	0.664007	0.663862	0.701105	0.347461	0.667228	0.50903	0.746839	0.802738	0.554176	0.53699	0.777514	0.512784	0.638262	0.166442	0.735714	0.685671	0.609781	0.590746	0.409017	0.541048
TCGA_TCGA-77-A5G7	0.272756	0.613502	0.589277	0.573907	0.676528	0.720697	0.214079	0.609398	0.337111	0.738618	0.63742	0.373584	0.425354	0.774687	0.436948	0.598342	0.138169	0.703959	0.417494	0.455183	0.500734	0.396801	0.507349
TCGA_TCGA-66-2742	0.353347	0.598195	0.581028	0.681864	0.71679	0.742654	0.292924	0.686926	0.497605	0.830681	0.742132	0.495918	0.550315	0.794262	0.494677	0.663933	0.253036	0.762308	0.661322	0.565744	0.545095	0.398306	0.523474
TCGA_TCGA-77-6842	0.425152	0.73927	0.779761	0.694905	0.673218	0.650185	0.306625	0.642568	0.526414	0.730911	0.862042	0.567495	0.586106	0.762512	0.584226	0.662508	0.167563	0.72779	0.72519	0.609355	0.620057	0.467366	0.597592
TCGA_TCGA-77-A5GH	0.480768	0.723423	0.75278	0.707054	0.719903	0.660464	0.302752	0.620219	0.547085	0.741173	0.861619	0.580151	0.556071	0.77208	0.591064	0.660894	0.132586	0.753079	0.705938	0.600546	0.643222	0.468226	0.535002
TCGA_TCGA-22-1002	0.365244	0.60961	0.622464	0.655902	0.702999	0.68039	0.35265	0.693506	0.459865	0.808015	0.777826	0.555012	0.667214	0.771696	0.521686	0.657908	0.237471	0.758438	0.644381	0.580623	0.554535	0.376184	0.580929
TCGA_TCGA-21-1072	0.201383	0.624214	0.55253	0.615036	0.724205	0.698098	0.233024	0.649455	0.387731	0.767075	0.635839	0.471394	0.485104	0.781896	0.485852	0.602773	0.185091	0.733365	0.567614	0.502653	0.514482	0.349677	0.57658
TCGA_TCGA-77-8140	0.335537	0.552964	0.525905	0.594669	0.669593	0.723473	0.326062	0.608053	0.332344	0.753442	0.591981	0.408251	0.558231	0.770853	0.404091	0.589496	0.179033	0.752073	0.434811	0.513884	0.511687	0.417014	0.507105
TCGA_TCGA-77-8154	0.239656	0.503828	0.493344	0.576698	0.733262	0.747519	0.233706	0.600395	0.249721	0.788408	0.580886	0.427374	0.449864	0.794213	0.444481	0.595661	0.124572	0.70067	0.414907	0.516484	0.491452	0.392707	0.519809
TCGA_TCGA-56-7221	0.199372	0.498595	0.439869	0.564033	0.662748	0.737783	0.198911	0.638017	0.34802	0.736578	0.584647	0.412294	0.392266	0.759425	0.391115	0.57972	0.223435	0.719853	0.44364	0.54076	0.475286	0.311631	0.503406
TCGA_TCGA-60-2709	0.446261	0.673619	0.744247	0.674233	0.677874	0.694631	0.346142	0.683139	0.579026	0.763542	0.910391	0.620305	0.669454	0.792481	0.545458	0.688023	0.120117	0.763039	0.747313	0.643962	0.609644	0.371443	0.524072
TCGA_TCGA-22-0944	0.327359	0.637309	0.514178	0.60228	0.680794	0.731943	0.229079	0.604737	0.397586	0.716453	0.608659	0.404379	0.466508	0.831617	0.488597	0.599243	0.295856	0.694678	0.458552	0.513279	0.511037	0.413478	0.529096
TCGA_TCGA-34-5236	0.314921	0.573101	0.552543	0.657853	0.703409	0.740669	0.20087	0.713707	0.440544	0.744512	0.795753	0.534482	0.49842	0.76552	0.538872	0.650817	0.204981	0.726706	0.731322	0.619418	0.591919	0.364317	0.486094
TCGA_TCGA-60-2722	0.212636	0.585609	0.537034	0.630373	0.67763	0.699665	0.257396	0.613943	0.344864	0.710268	0.644374	0.449867	0.448739	0.772693	0.444693	0.560567	0.201289	0.701834	0.550731	0.532069	0.475343	0.356791	0.479833
TCGA_TCGA-60-2696	0.374378	0.646767	0.673492	0.659384	0.709848	0.677816	0.266346	0.666118	0.512744	0.832451	0.786662	0.533879	0.560019	0.823379	0.525782	0.647666	0.312286	0.756827	0.639758	0.572919	0.561233	0.408695	0.548636
TCGA_TCGA-34-7107	0.277579	0.58397	0.552327	0.579487	0.69608	0.665432	0.237416	0.633037	0.441689	0.728368	0.704639	0.510417	0.464568	0.805706	0.508594	0.644433	0.141471	0.721263	0.618972	0.558149	0.53438	0.299581	0.510801
TCGA_TCGA-85-7699	0.412477	0.742725	0.788794	0.65407	0.68318	0.676354	0.263906	0.697997	0.527029	0.704282	0.832374	0.560633	0.528419	0.749656	0.524251	0.687148	0.123714	0.76664	0.693738	0.621566	0.62329	0.370692	0.618063
TCGA_TCGA-56-8625	0.462084	0.686132	0.786507	0.685037	0.662685	0.666567	0.399552	0.729536	0.609539	0.767823	0.942477	0.580954	0.636137	0.773751	0.549328	0.704889	0.163325	0.787151	0.811778	0.656962	0.627066	0.451479	0.557011
TCGA_TCGA-66-2789	0.356672	0.523784	0.597403	0.638608	0.698226	0.681168	0.23887	0.681329	0.446586	0.781568	0.724336	0.52327	0.575452	0.773895	0.4856	0.644736	0.135004	0.777178	0.649376	0.577722	0.54154	0.402617	0.497704
TCGA_TCGA-50-5066	0.4539	0.662183	0.750803	0.670951	0.620364	0.709957	0.301079	0.709685	0.520134	0.804532	0.832524	0.534287	0.606687	0.814299	0.532177	0.694886	0.281356	0.750162	0.705565	0.631346	0.578204	0.39668	0.558735
TCGA_TCGA-97-7554	0.450861	0.579883	0.619899	0.651572	0.63427	0.650444	0.306264	0.695684	0.520979	0.740169	0.795119	0.504888	0.547213	0.812849	0.504517	0.682507	0.211009	0.735423	0.724988	0.624798	0.576996	0.429841	0.551798
TCGA_TCGA-78-7167	0.285872	0.345618	0.541866	0.629841	0.553047	0.751921	0.237018	0.584571	0.369495	0.71942	0.61932	0.470844	0.520368	0.811412	0.430523	0.62656	0.26735	0.724258	0.45663	0.545672	0.492989	0.395645	0.47419
TCGA_TCGA-50-6595	0.279533	0.647872	0.704338	0.664288	0.678874	0.718667	0.243965	0.732085	0.516915	0.750955	0.821043	0.534798	0.5217	0.814107	0.587032	0.720431	0.311892	0.722529	0.760353	0.608057	0.601788	0.444928	0.556305
TCGA_TCGA-64-1677	0.5032	0.725013	0.787802	0.65535	0.674111	0.706965	0.269217	0.690939	0.4979	0.775151	0.766941	0.49386	0.509738	0.797995	0.476137	0.669134	0.257835	0.713746	0.587606	0.56052	0.553413	0.383672	0.567226
TCGA_TCGA-97-A4M6	0.507108	0.574705	0.744545	0.735851	0.693477	0.74661	0.285872	0.658383	0.557684	0.767061	0.8581	0.589807	0.606581	0.851672	0.5021	0.710621	0.332013	0.786756	0.690366	0.612342	0.58092	0.447754	0.492951
TCGA_TCGA-97-8171	0.215074	0.412165	0.503252	0.569653	0.566056	0.705601	0.2523	0.665625	0.3958	0.738776	0.627567	0.440101	0.389033	0.825539	0.436087	0.603432	0.128141	0.721744	0.461353	0.537028	0.455626	0.405783	0.461135
TCGA_TCGA-MP-A4T7	0.324614	0.56525	0.628923	0.649626	0.638962	0.749838	0.322759	0.665317	0.479951	0.777409	0.795226	0.577128	0.550111	0.814715	0.47326	0.623675	0.342525	0.753785	0.640799	0.589925	0.545058	0.423745	0.560484
TCGA_TCGA-49-4514	0.47968	0.672575	0.769228	0.656406	0.654349	0.783046	0.236288	0.679458	0.426663	0.735003	0.748043	0.508478	0.49186	0.852966	0.489132	0.636814	0.321067	0.716598	0.510411	0.549305	0.578357	0.426104	0.56871
TCGA_TCGA-50-5946	0.270792	0.592977	0.594501	0.582554	0.640931	0.715957	0.180459	0.650188	0.392822	0.70941	0.647013	0.433193	0.582503	0.789363	0.478149	0.67449	0.153897	0.723679	0.566114	0.581749	0.531373	0.397801	0.582226
TCGA_TCGA-55-8621	0.462696	0.533031	0.725448	0.692117	0.66499	0.680519	0.378443	0.752117	0.566332	0.839025	0.916378	0.630085	0.71048	0.817225	0.549825	0.695622	0.281125	0.800185	0.793527	0.659777	0.595174	0.415537	0.501339
TCGA_TCGA-55-8614	0.306815	0.552523	0.572678	0.636432	0.679893	0.685485	0.357857	0.614848	0.417618	0.775725	0.695636	0.470741	0.617249	0.80631	0.47147	0.679639	0.179512	0.743342	0.600705	0.57009	0.517574	0.374019	0.50746
TCGA_TCGA-71-8520	0.218954	0.533651	0.510018	0.635593	0.665204	0.70184	0.255211	0.631335	0.417944	0.758	0.685461	0.479972	0.565705	0.83598	0.457595	0.665448	0.237213	0.743421	0.607872	0.610636	0.556557	0.468181	0.576544
TCGA_TCGA-69-7978	0.464974	0.69965	0.790247	0.690834	0.659301	0.743717	0.257353	0.721056	0.607505	0.768648	0.955511	0.584817	0.613106	0.799674	0.595891	0.725075	0.255428	0.75616	0.860118	0.668277	0.644437	0.455452	0.508211
TCGA_TCGA-L9-A443	0.297201	0.545075	0.676337	0.643607	0.604457	0.75372	0.279752	0.584851	0.394867	0.787105	0.780009	0.509671	0.608134	0.80855	0.501458	0.662961	0.332621	0.738319	0.509757	0.585853	0.572424	0.444309	0.490696
TCGA_TCGA-55-7573	0.573933	0.510289	0.659469	0.692608	0.654133	0.666454	0.40146	0.642798	0.554272	0.781581	0.780391	0.541651	0.601854	0.81253	0.484039	0.715522	0.205729	0.760407	0.662959	0.611944	0.558835	0.447156	0.497723
TCGA_TCGA-78-7154	0.260308	0.658701	0.633462	0.605303	0.630657	0.727639	0.28322	0.623775	0.420805	0.785112	0.644255	0.449966	0.477751	0.823036	0.513566	0.602472	0.140568	0.712093	0.564422	0.538284	0.527492	0.39771	0.551112
TCGA_TCGA-S2-AA1A	0.700553	0.58813	0.79116	0.685599	0.640564	0.719738	0.450997	0.64237	0.633987	0.709199	0.864277	0.548324	0.663369	0.824463	0.501117	0.670816	0.166334	0.775649	0.668977	0.611399	0.634806	0.454372	0.516921
TCGA_TCGA-05-5423	0.418647	0.603642	0.761429	0.730441	0.679265	0.665595	0.432135	0.732597	0.548019	0.836352	0.871495	0.626081	0.698032	0.87469	0.520221	0.686663	0.330475	0.751103	0.75708	0.67007	0.5966	0.468238	0.55785
TCGA_TCGA-50-6591	0.115893	0.504062	0.445014	0.525117	0.581951	0.667463	0.292689	0.660011	0.19597	0.650153	0.497796	0.401209	0.382569	0.753923	0.374351	0.646538	0.0843509	0.691853	0.451378	0.49147	0.492658	0.252197	0.639419
TCGA_TCGA-MP-A4TE	0.315786	0.486485	0.547643	0.563659	0.573896	0.832904	0.150876	0.586047	0.307696	0.722202	0.643191	0.41866	0.475103	0.809202	0.385137	0.646681	0.404948	0.719953	0.462294	0.507173	0.449354	0.425196	0.536539
TCGA_TCGA-55-6543	0.295619	0.47047	0.593615	0.683801	0.625249	0.6898	0.317974	0.723118	0.487843	0.789778	0.844165	0.571191	0.620128	0.810792	0.487014	0.68844	0.341392	0.778977	0.737242	0.579139	0.563302	0.413234	0.504154
TCGA_TCGA-49-AAR3	0.506823	0.691481	0.843548	0.679613	0.666488	0.725036	0.259992	0.71229	0.597857	0.780489	0.92218	0.5879	0.485696	0.820603	0.593212	0.730805	0.273446	0.742902	0.767662	0.632918	0.637936	0.419081	0.505578
TCGA_TCGA-38-4632	0.360772	0.711531	0.747163	0.713153	0.707096	0.730968	0.295149	0.72186	0.523613	0.811735	0.864319	0.598679	0.614492	0.83192	0.558163	0.663781	0.346929	0.749453	0.740718	0.670392	0.619176	0.455038	0.568492
TCGA_TCGA-62-A46S	0.341405	0.481409	0.660154	0.657547	0.649038	0.759287	0.374395	0.626709	0.455113	0.762563	0.786138	0.488957	0.567129	0.822326	0.488771	0.605033	0.286693	0.739948	0.615763	0.606116	0.526152	0.502471	0.580894
TCGA_TCGA-99-8033	0.359798	0.686257	0.766319	0.687806	0.64184	0.747882	0.277388	0.641706	0.490738	0.769826	0.790735	0.501381	0.560876	0.803562	0.511661	0.702501	0.38269	0.719036	0.63115	0.579307	0.583258	0.427309	0.568518
TCGA_TCGA-55-6980	0.297834	0.514457	0.7126	0.71005	0.689781	0.721385	0.361099	0.640751	0.501557	0.779522	0.862615	0.598029	0.652542	0.86796	0.529873	0.737724	0.290355	0.794702	0.717366	0.638536	0.611069	0.444312	0.494178
TCGA_TCGA-05-4244	0.224569	0.588028	0.63259	0.696941	0.667489	0.720735	0.29395	0.699652	0.462579	0.807007	0.82165	0.526578	0.615062	0.835044	0.477964	0.650249	0.321567	0.752689	0.722481	0.598552	0.552811	0.426648	0.508706
TCGA_TCGA-91-8497	0.65515	0.524703	0.684989	0.676066	0.629207	0.754184	0.369392	0.703932	0.578075	0.799381	0.855119	0.609543	0.689571	0.844316	0.507363	0.685801	0.226102	0.785861	0.738927	0.627863	0.581821	0.40622	0.50881
TCGA_TCGA-64-1680	0.269788	0.493942	0.589902	0.681404	0.636211	0.677237	0.283514	0.633975	0.402865	0.809446	0.6882	0.504156	0.602877	0.801894	0.44133	0.643336	0.244973	0.7387	0.54335	0.544884	0.524261	0.469827	0.512611
TCGA_TCGA-86-7953	0.34718	0.700011	0.669363	0.667047	0.68685	0.704766	0.336371	0.666157	0.523703	0.820946	0.856387	0.550388	0.547216	0.806198	0.487387	0.704285	0.180921	0.756123	0.710173	0.589347	0.578146	0.432625	0.567441
TCGA_TCGA-55-8616	0.461857	0.518909	0.609764	0.601154	0.62316	0.742225	0.304696	0.604386	0.441342	0.780984	0.699813	0.453181	0.575692	0.826175	0.426917	0.65499	0.323066	0.732869	0.530832	0.582544	0.533845	0.349584	0.481172
TCGA_TCGA-86-8055	0.332444	0.580006	0.584644	0.654824	0.668059	0.705329	0.252493	0.695138	0.506168	0.776483	0.818217	0.540341	0.577531	0.821403	0.531593	0.695376	0.206465	0.749049	0.777009	0.594797	0.602984	0.420211	0.53686
TCGA_TCGA-73-4668	0.294203	0.553139	0.544529	0.662316	0.657483	0.751169	0.2691	0.64376	0.409771	0.830053	0.733201	0.44882	0.656091	0.833557	0.50195	0.671793	0.298861	0.735854	0.624519	0.582158	0.541109	0.386955	0.524461
TCGA_TCGA-55-6982	0.420466	0.594124	0.599209	0.688204	0.704723	0.779139	0.19904	0.675912	0.496882	0.767347	0.831505	0.530321	0.53428	0.823693	0.524238	0.688872	0.283222	0.73941	0.762669	0.622606	0.581724	0.4543	0.506741
TCGA_TCGA-67-6217	0.482945	0.54791	0.719552	0.68163	0.635081	0.718213	0.361917	0.673569	0.525016	0.789034	0.799707	0.50355	0.582915	0.833458	0.478936	0.68234	0.293018	0.75637	0.668108	0.620543	0.560311	0.442396	0.499647
TCGA_TCGA-49-4512	0.345874	0.485154	0.586494	0.666059	0.661274	0.749932	0.25814	0.65802	0.461557	0.760229	0.824957	0.586671	0.590084	0.860021	0.501506	0.682547	0.303679	0.769096	0.669515	0.615306	0.55501	0.453678	0.445319
TCGA_TCGA-64-5774	0.315792	0.592043	0.600554	0.63509	0.575187	0.755414	0.215226	0.646571	0.359871	0.736355	0.691112	0.386229	0.477413	0.789528	0.493395	0.656901	0.343198	0.709272	0.533923	0.486322	0.516561	0.3811	0.569676
TCGA_TCGA-97-8177	0.463065	0.558039	0.726001	0.702224	0.676014	0.725638	0.384905	0.727156	0.525949	0.825347	0.902823	0.62129	0.75496	0.842649	0.520372	0.702469	0.302428	0.780519	0.763311	0.636815	0.585469	0.46696	0.497835
TCGA_TCGA-78-8640	0.346028	0.572316	0.662059	0.65303	0.64593	0.732693	0.227248	0.66979	0.524866	0.779364	0.734823	0.476343	0.513962	0.852058	0.453106	0.617639	0.192672	0.707089	0.631803	0.523261	0.537421	0.363718	0.483125
TCGA_TCGA-95-7947	0.371219	0.622102	0.66083	0.634455	0.663709	0.642234	0.295123	0.663069	0.506781	0.750563	0.747011	0.460973	0.484506	0.810203	0.421156	0.665786	0.239668	0.732209	0.593791	0.53586	0.533567	0.436847	0.522669
TCGA_TCGA-44-6777	0.476393	0.600404	0.670418	0.716866	0.66369	0.714207	0.313517	0.770039	0.604407	0.825986	0.967338	0.654406	0.690473	0.848011	0.573742	0.719352	0.29788	0.776248	0.882043	0.687332	0.636537	0.439053	0.532642
TCGA_TCGA-55-7816	0.336238	0.437554	0.676935	0.678992	0.65246	0.612845	0.252267	0.758405	0.60347	0.882553	0.873955	0.66168	0.548668	0.832265	0.560219	0.7332	0.206087	0.786796	0.738946	0.708129	0.599254	0.367757	0.477198
TCGA_TCGA-49-AAR4	0.493612	0.686518	0.859142	0.671885	0.643353	0.738193	0.31703	0.6664	0.534569	0.781668	0.849707	0.509042	0.559903	0.815385	0.50912	0.70457	0.277429	0.763784	0.653525	0.595319	0.604642	0.364548	0.481746
TCGA_TCGA-55-7907	0.358889	0.571232	0.73901	0.663181	0.615246	0.789201	0.246453	0.66306	0.510646	0.762956	0.794024	0.537475	0.569694	0.825427	0.513828	0.689016	0.292915	0.739904	0.644063	0.616316	0.618008	0.411442	0.541579
TCGA_TCGA-86-8359	0.344811	0.591845	0.81393	0.683503	0.698054	0.750827	0.269488	0.611587	0.436991	0.753383	0.801526	0.504588	0.529657	0.792375	0.470262	0.678061	0.382499	0.724888	0.59518	0.569286	0.582896	0.406569	0.590474
TCGA_TCGA-50-5051	0.379392	0.587538	0.576244	0.658787	0.651131	0.80218	0.313267	0.589655	0.365256	0.746247	0.671851	0.448331	0.545828	0.849343	0.444455	0.635009	0.277174	0.724121	0.499829	0.508658	0.506887	0.440327	0.570417
TCGA_TCGA-05-4402	0.360023	0.541349	0.585193	0.67487	0.658724	0.700158	0.191105	0.712204	0.509701	0.787927	0.797988	0.524388	0.549718	0.826459	0.498526	0.698727	0.2345	0.73612	0.690998	0.593383	0.560972	0.395604	0.545625
TCGA_TCGA-NJ-A7XG	0.240749	0.42326	0.511451	0.647375	0.68273	0.714061	0.258622	0.573615	0.346281	0.785171	0.671603	0.453185	0.540481	0.806048	0.378943	0.614665	0.261434	0.713473	0.427994	0.522088	0.502011	0.403129	0.512471
TCGA_TCGA-49-4488	0.400966	0.624882	0.716799	0.727601	0.71407	0.782996	0.248651	0.682274	0.499127	0.770721	0.792673	0.495483	0.55583	0.84638	0.507003	0.655763	0.24093	0.707942	0.663614	0.64871	0.564142	0.460178	0.505915
TCGA_TCGA-64-5815	0.328516	0.591852	0.608774	0.690908	0.670864	0.744045	0.263504	0.728268	0.520275	0.760782	0.883681	0.589778	0.643288	0.811338	0.54492	0.705774	0.239229	0.744668	0.805386	0.641411	0.611389	0.437628	0.54296
TCGA_TCGA-86-8056	0.333116	0.497344	0.555332	0.657175	0.619493	0.672755	0.403716	0.662821	0.509128	0.817359	0.782485	0.522157	0.616633	0.806648	0.468162	0.66991	0.276304	0.782283	0.702663	0.589403	0.553714	0.407625	0.530148
TCGA_TCGA-70-6723	0.129904	0.55491	0.559597	0.554375	0.695466	0.687016	0.187928	0.642749	0.266502	0.746006	0.564536	0.44837	0.425001	0.752003	0.470465	0.554171	0.14215	0.679425	0.440102	0.441998	0.479861	0.294981	0.573991
TCGA_TCGA-66-2734	0.253633	0.592604	0.531614	0.710169	0.709604	0.724095	0.273122	0.726192	0.471586	0.844007	0.816761	0.598781	0.572522	0.79757	0.518684	0.666402	0.441561	0.810876	0.743202	0.599797	0.563728	0.435636	0.538058
TCGA_TCGA-66-2781	0.36454	0.57781	0.595258	0.651164	0.720701	0.720226	0.246844	0.667891	0.450847	0.779934	0.720171	0.480824	0.563404	0.798039	0.464989	0.618096	0.295834	0.739981	0.575805	0.547055	0.544479	0.378922	0.500657
TCGA_TCGA-58-8386	0.302089	0.561869	0.591031	0.673072	0.691379	0.736849	0.349462	0.700526	0.475051	0.779238	0.818227	0.572119	0.606359	0.791878	0.528552	0.667897	0.319439	0.767516	0.748151	0.64211	0.547652	0.401571	0.563215
TCGA_TCGA-34-5927	0.311678	0.529822	0.562905	0.5707	0.643396	0.683191	0.288029	0.614854	0.312014	0.769369	0.646623	0.430654	0.429095	0.750764	0.398329	0.639628	0.0964498	0.688747	0.493938	0.464549	0.513343	0.344207	0.467762
TCGA_TCGA-85-6560	0.320096	0.620019	0.677397	0.604652	0.654942	0.640146	0.336219	0.673551	0.565371	0.672478	0.81424	0.523084	0.530712	0.756151	0.513732	0.646977	0.15447	0.725166	0.717067	0.589354	0.562683	0.312804	0.529891
TCGA_TCGA-22-5483	0.208885	0.611127	0.63618	0.631612	0.638018	0.649077	0.212837	0.70782	0.451877	0.731574	0.753694	0.491893	0.482806	0.774109	0.462233	0.65696	0.105164	0.76086	0.684985	0.559977	0.532917	0.454696	0.561318
TCGA_TCGA-77-8133	0.710977	0.691463	0.68034	0.62249	0.699363	0.687105	0.36085	0.679264	0.610518	0.753061	0.783094	0.561101	0.565822	0.774291	0.490534	0.616732	0.068906	0.757645	0.635863	0.617431	0.568185	0.386097	0.498407
TCGA_TCGA-85-8350	0.338548	0.533503	0.610244	0.64364	0.691782	0.737145	0.349128	0.643292	0.407097	0.760678	0.729678	0.526209	0.497745	0.781993	0.483483	0.676273	0.124638	0.764033	0.621902	0.570088	0.551968	0.410997	0.501923
TCGA_TCGA-77-7337	0.260936	0.606809	0.641082	0.645542	0.741513	0.687472	0.240588	0.71128	0.424132	0.767016	0.742923	0.500923	0.525361	0.777544	0.54773	0.667563	0.309161	0.759819	0.64581	0.581707	0.55651	0.452505	0.575815
TCGA_TCGA-39-5037	0.178154	0.587041	0.519395	0.597038	0.706753	0.710622	0.243166	0.62059	0.24052	0.731025	0.509261	0.4237	0.382679	0.779591	0.400258	0.513614	0.184861	0.65102	0.355641	0.508301	0.456862	0.347942	0.496038
TCGA_TCGA-22-1017	0.331323	0.594272	0.673565	0.643322	0.689061	0.775342	0.224713	0.688496	0.487052	0.766819	0.754904	0.523857	0.596193	0.820072	0.50891	0.647381	0.321505	0.740287	0.663355	0.591168	0.557995	0.393598	0.505774
TCGA_TCGA-22-5492	0.437185	0.661002	0.736427	0.659305	0.716612	0.680941	0.35146	0.721476	0.534504	0.817821	0.863251	0.609368	0.624817	0.754206	0.494721	0.687517	0.18952	0.79079	0.718558	0.604664	0.57502	0.3846	0.583527
TCGA_TCGA-O2-A52N	0.249636	0.610238	0.640418	0.648471	0.669731	0.764392	0.263497	0.658813	0.420743	0.746647	0.716471	0.487401	0.410174	0.762115	0.478023	0.616942	0.119615	0.742792	0.648917	0.533017	0.578143	0.415705	0.454494
TCGA_TCGA-18-5595	0.200674	0.574591	0.507717	0.531235	0.675002	0.655118	0.23236	0.636101	0.277014	0.763025	0.588816	0.4328	0.422091	0.782704	0.473502	0.598654	0.106141	0.681696	0.495363	0.472786	0.471984	0.368081	0.534675
TCGA_TCGA-66-2763	0.358456	0.585901	0.629613	0.616984	0.687158	0.680913	0.304206	0.695692	0.48196	0.759273	0.725949	0.511091	0.519361	0.759746	0.47565	0.640874	0.28318	0.713399	0.58465	0.549354	0.516293	0.37403	0.467534
TCGA_TCGA-22-4595	0.338956	0.620386	0.641341	0.618056	0.648842	0.717698	0.250592	0.715694	0.486496	0.775777	0.827912	0.509916	0.521924	0.764144	0.509408	0.658227	0.251512	0.739274	0.683339	0.610325	0.577711	0.401662	0.504153
TCGA_TCGA-21-5783	0.223222	0.537677	0.471237	0.574414	0.669276	0.700118	0.20114	0.656535	0.327351	0.717239	0.630196	0.445236	0.420746	0.772618	0.48103	0.617114	0.211384	0.742593	0.595057	0.509757	0.504142	0.39204	0.515116
TCGA_TCGA-43-3920	0.296836	0.66718	0.735076	0.66641	0.720701	0.685108	0.364272	0.707057	0.456296	0.745029	0.774287	0.534823	0.570209	0.747208	0.498895	0.662651	0.236561	0.74238	0.677371	0.592941	0.575219	0.364598	0.563677
TCGA_TCGA-51-4079	0.37544	0.657224	0.639272	0.639679	0.737728	0.697192	0.28053	0.671503	0.462587	0.75928	0.71634	0.495952	0.536961	0.783468	0.522483	0.638272	0.265143	0.724544	0.616538	0.56934	0.567736	0.380512	0.587822
TCGA_TCGA-21-5784	0.438258	0.620235	0.744253	0.670971	0.714244	0.726087	0.324482	0.691994	0.458873	0.796644	0.784765	0.59812	0.571784	0.811846	0.527879	0.662937	0.339423	0.766715	0.63643	0.610511	0.579082	0.464188	0.504917
TCGA_TCGA-LA-A446	0.348182	0.5737	0.562134	0.61908	0.680599	0.711615	0.259632	0.645467	0.38228	0.750565	0.667396	0.469495	0.473862	0.795526	0.431417	0.553963	0.201989	0.710422	0.556359	0.507859	0.485669	0.380185	0.499938
TCGA_TCGA-34-5232	0.579545	0.76199	0.783919	0.684207	0.714169	0.679245	0.362208	0.660508	0.582619	0.768229	0.823648	0.525519	0.514381	0.791843	0.501376	0.666072	0.275928	0.747129	0.622366	0.595981	0.608856	0.488713	0.574266
TCGA_TCGA-56-A5DS	0.475373	0.623862	0.649296	0.605244	0.718152	0.710773	0.279129	0.649793	0.463467	0.811085	0.743472	0.51209	0.530918	0.779774	0.443013	0.661332	0.271207	0.786929	0.560767	0.536203	0.546359	0.409995	0.465921
TCGA_TCGA-37-4129	0.079494	0.299471	0.444797	0.50534	0.626133	0.725992	0.346683	0.581768	0.301322	0.672264	0.519316	0.406162	0.390722	0.808203	0.364585	0.533672	0.0449985	0.732022	0.450697	0.487752	0.425127	0.417081	0.378221
TCGA_TCGA-77-8009	0.167816	0.588946	0.567859	0.605585	0.654645	0.711135	0.211445	0.650623	0.345916	0.684252	0.641723	0.492515	0.389324	0.7573	0.471212	0.612062	0.0861874	0.704826	0.624953	0.527454	0.512158	0.360067	0.566449
TCGA_TCGA-O2-A52S	0.318166	0.681338	0.654481	0.606572	0.698598	0.714933	0.217145	0.654797	0.465429	0.709491	0.709695	0.531498	0.408298	0.793086	0.469198	0.586354	0.0952846	0.734046	0.615501	0.535802	0.551351	0.327547	0.539733
TCGA_TCGA-NC-A5HD	0.245354	0.569664	0.543026	0.527702	0.734455	0.69814	0.25231	0.613918	0.281593	0.759253	0.541902	0.426842	0.42657	0.753309	0.411659	0.594429	0.102654	0.70351	0.508252	0.46407	0.471183	0.37549	0.517083
TCGA_TCGA-37-4133	0.342119	0.665995	0.721011	0.662027	0.727219	0.706792	0.334504	0.671252	0.48997	0.783748	0.711191	0.513468	0.459581	0.811907	0.471446	0.641013	0.143828	0.703	0.603416	0.576982	0.56931	0.414061	0.475325
TCGA_TCGA-66-2765	0.378221	0.64516	0.637046	0.650543	0.714423	0.727133	0.276023	0.692649	0.507028	0.761596	0.811145	0.537664	0.579438	0.801557	0.554753	0.684497	0.204763	0.743903	0.715422	0.587334	0.589058	0.391345	0.553113
TCGA_TCGA-43-A474	0.163748	0.505924	0.470296	0.553925	0.687517	0.713455	0.216295	0.625869	0.251494	0.724929	0.524187	0.4117	0.450504	0.782515	0.433808	0.589593	0.100289	0.715621	0.510165	0.477961	0.477217	0.289873	0.514862
TCGA_TCGA-66-2792	0.253285	0.583185	0.58506	0.604072	0.702177	0.688552	0.255592	0.675199	0.42699	0.737913	0.649873	0.492757	0.460176	0.755995	0.478045	0.607288	0.0957643	0.728138	0.579088	0.575858	0.522926	0.285748	0.559767
TCGA_TCGA-46-3768	0.256338	0.614556	0.558024	0.62742	0.645002	0.704952	0.276091	0.645376	0.395627	0.774206	0.672142	0.49381	0.490546	0.798922	0.450264	0.589363	0.0504002	0.730744	0.594378	0.545491	0.502698	0.464443	0.464837
TCGA_TCGA-22-4613	0.460035	0.684192	0.71081	0.646867	0.707255	0.68759	0.299735	0.679934	0.531287	0.778732	0.80559	0.551664	0.506867	0.804591	0.481219	0.623513	0.129391	0.769927	0.65434	0.598745	0.576807	0.375193	0.52398
TCGA_TCGA-43-6143	0.237152	0.597919	0.517111	0.585277	0.598761	0.669773	0.356866	0.622571	0.37841	0.760089	0.608271	0.403126	0.427686	0.760366	0.430766	0.612619	0.073913	0.71069	0.527555	0.481987	0.491958	0.366585	0.477149
TCGA_TCGA-39-5029	0.432372	0.579213	0.698098	0.643848	0.695516	0.76416	0.213889	0.683273	0.488379	0.758463	0.776779	0.503734	0.488706	0.792431	0.514758	0.603849	0.22312	0.741241	0.650548	0.58195	0.564793	0.46748	0.510149
TCGA_TCGA-43-2578	0.313194	0.62794	0.668945	0.627987	0.637059	0.697589	0.266154	0.697272	0.441841	0.71098	0.738917	0.484491	0.497096	0.756531	0.459236	0.627993	0.145454	0.731173	0.598621	0.537544	0.509509	0.385872	0.547083
TCGA_TCGA-98-8023	0.474194	0.678095	0.75064	0.64797	0.698714	0.726005	0.209224	0.667868	0.507116	0.734698	0.832835	0.560827	0.534883	0.774107	0.583054	0.666164	0.148144	0.739008	0.687443	0.587472	0.619532	0.471037	0.525912
TCGA_TCGA-NC-A5HN	0.270866	0.582012	0.618992	0.573594	0.692793	0.707306	0.214145	0.645703	0.33503	0.726539	0.564313	0.386871	0.425077	0.74925	0.45037	0.544699	0.151343	0.701933	0.483376	0.47178	0.477291	0.337218	0.532132
TCGA_TCGA-56-5897	0.468895	0.639902	0.693988	0.688428	0.672349	0.709418	0.27179	0.680251	0.541744	0.780202	0.871551	0.557508	0.543236	0.777378	0.559422	0.701103	0.279648	0.775544	0.763298	0.607507	0.603391	0.42939	0.5207
TCGA_TCGA-33-AASB	0.186949	0.534805	0.510339	0.645267	0.702468	0.771157	0.172603	0.608228	0.185874	0.700055	0.593662	0.409097	0.44641	0.790148	0.427716	0.555876	0.375834	0.709601	0.440294	0.475467	0.484278	0.420716	0.501608
TCGA_TCGA-98-A538	0.349828	0.609761	0.603543	0.597361	0.684623	0.696711	0.247973	0.665013	0.487157	0.761475	0.711248	0.461816	0.494895	0.786167	0.458722	0.639742	0.20779	0.724008	0.60036	0.540391	0.549592	0.367489	0.526755
TCGA_TCGA-18-3410	0.403627	0.725497	0.756804	0.71024	0.674489	0.736347	0.204307	0.647889	0.493201	0.760429	0.815702	0.532188	0.514587	0.765835	0.546873	0.626955	0.187637	0.723446	0.675506	0.580863	0.590402	0.491355	0.548638
TCGA_TCGA-66-2782	0.393241	0.623381	0.708123	0.667293	0.716816	0.738075	0.299304	0.744188	0.555681	0.794232	0.830755	0.567194	0.582687	0.778273	0.534273	0.678157	0.293912	0.74058	0.674297	0.598061	0.586089	0.428929	0.514741
TCGA_TCGA-39-5022	0.594945	0.683387	0.829056	0.711199	0.707997	0.685427	0.267493	0.701084	0.628891	0.759904	0.896743	0.578182	0.554268	0.801287	0.55362	0.728645	0.274565	0.757465	0.705682	0.630332	0.634704	0.383605	0.56979
TCGA_TCGA-96-8170	0.360399	0.588438	0.555355	0.6509	0.686026	0.713124	0.360207	0.666086	0.436184	0.805169	0.764391	0.533122	0.498551	0.772145	0.485547	0.640544	0.387654	0.793581	0.628952	0.593671	0.531692	0.408	0.504873
TCGA_TCGA-43-6647	0.397359	0.606918	0.613962	0.659044	0.666067	0.698543	0.317276	0.716997	0.522076	0.747233	0.833205	0.562806	0.57165	0.809784	0.583118	0.67757	0.205781	0.769914	0.739503	0.631591	0.623473	0.414987	0.543352
TCGA_TCGA-39-5027	0.123153	0.539998	0.538672	0.581352	0.707117	0.719797	0.242968	0.6042	0.251294	0.751937	0.557796	0.404539	0.402331	0.768518	0.424519	0.548781	0.185779	0.680381	0.357	0.476365	0.452078	0.337099	0.56657
TCGA_TCGA-85-8351	0.235497	0.569904	0.572228	0.634924	0.67595	0.683652	0.314488	0.67908	0.400073	0.756285	0.697054	0.475882	0.499116	0.794294	0.498366	0.641253	0.176539	0.713529	0.635174	0.534657	0.524464	0.398415	0.517001
TCGA_TCGA-56-5898	0.323918	0.498641	0.595353	0.626353	0.687848	0.733143	0.270084	0.663708	0.433547	0.75812	0.742132	0.527247	0.542525	0.786692	0.506419	0.639913	0.170114	0.745495	0.632204	0.584794	0.530211	0.351018	0.472756
TCGA_TCGA-21-5786	0.361098	0.581102	0.608025	0.612559	0.676382	0.720652	0.126642	0.627919	0.388012	0.7286	0.678511	0.463758	0.430348	0.766092	0.477003	0.606584	0.107622	0.72693	0.566262	0.550894	0.542086	0.325463	0.475587
TCGA_TCGA-33-4547	0.345711	0.6113	0.532772	0.644387	0.706207	0.692879	0.292268	0.667097	0.413657	0.802213	0.727112	0.502614	0.524719	0.774469	0.484747	0.65115	0.213372	0.737064	0.582511	0.546068	0.536552	0.443145	0.508633
TCGA_TCGA-60-2695	0.367992	0.649538	0.675375	0.634747	0.637124	0.67235	0.353883	0.658389	0.45922	0.720062	0.725881	0.450004	0.453844	0.778416	0.439471	0.710451	0.124035	0.74275	0.591865	0.553688	0.524269	0.367182	0.527761
TCGA_TCGA-90-7964	0.25391	0.567414	0.570021	0.636319	0.66416	0.708968	0.334755	0.663261	0.430004	0.778237	0.75219	0.52514	0.526707	0.801798	0.486519	0.660369	0.22819	0.750706	0.672711	0.566604	0.540635	0.377174	0.515847
TCGA_TCGA-66-2785	0.46457	0.683731	0.834006	0.700683	0.704712	0.724875	0.297545	0.697749	0.557475	0.738096	0.865706	0.55997	0.579937	0.7853	0.53426	0.687595	0.420124	0.773686	0.703422	0.620524	0.611878	0.405319	0.534632
TCGA_TCGA-18-3415	0.390174	0.685081	0.774188	0.669145	0.697569	0.686091	0.267704	0.658956	0.45696	0.75346	0.747834	0.522992	0.495448	0.797495	0.532916	0.627531	0.269203	0.73857	0.605948	0.58203	0.611978	0.381508	0.500224
TCGA_TCGA-85-8666	0.267629	0.692337	0.597131	0.646488	0.701189	0.737757	0.287593	0.706224	0.440709	0.796849	0.797839	0.551074	0.569936	0.805845	0.558743	0.631052	0.32487	0.759965	0.714855	0.582329	0.572497	0.385446	0.555958
TCGA_TCGA-63-A5MV	0.373851	0.590662	0.627484	0.619709	0.711444	0.679057	0.319261	0.697347	0.469083	0.757355	0.800967	0.562911	0.496527	0.763832	0.485375	0.620418	0.105276	0.794584	0.707206	0.57849	0.554267	0.362661	0.458556
TCGA_TCGA-63-A5MU	0.217105	0.595646	0.516953	0.575539	0.725835	0.740794	0.217812	0.627863	0.335465	0.751676	0.580799	0.469582	0.470841	0.751205	0.438615	0.568948	0.248714	0.705655	0.433743	0.463328	0.469471	0.371707	0.444169
TCGA_TCGA-77-A5GF	0.366934	0.613843	0.660821	0.599782	0.698947	0.693089	0.205425	0.65569	0.43568	0.741549	0.680988	0.510178	0.430764	0.779567	0.471569	0.606461	0.144241	0.716418	0.567038	0.530421	0.547867	0.340262	0.488519
TCGA_TCGA-77-6845	0.229634	0.537168	0.483111	0.568448	0.710476	0.7344	0.286208	0.636959	0.25587	0.741114	0.570035	0.434861	0.422595	0.806499	0.424488	0.578372	0.109738	0.69424	0.45006	0.500512	0.467928	0.342436	0.506928
TCGA_TCGA-43-8118	0.244404	0.606182	0.548437	0.640311	0.71414	0.718538	0.199001	0.726022	0.414821	0.794952	0.799109	0.555874	0.584512	0.783846	0.475189	0.613093	0.228624	0.75462	0.73614	0.579366	0.539385	0.367119	0.534017
TCGA_TCGA-66-2769	0.445892	0.70066	0.69534	0.706303	0.694864	0.643118	0.36204	0.710716	0.539948	0.757208	0.828372	0.577416	0.605086	0.779439	0.578599	0.666395	0.174586	0.759975	0.77832	0.630934	0.603173	0.435419	0.570467
TCGA_TCGA-94-8491	0.516796	0.601436	0.712328	0.63287	0.691052	0.750091	0.222478	0.639579	0.484375	0.725868	0.75569	0.518629	0.514107	0.802841	0.479541	0.641681	0.18991	0.732954	0.568995	0.547187	0.580862	0.432794	0.468579
TCGA_TCGA-60-2703	0.341778	0.639667	0.498719	0.622025	0.678265	0.654323	0.262835	0.621283	0.383737	0.737026	0.674204	0.457564	0.455853	0.768206	0.515151	0.673861	0.198437	0.756703	0.601604	0.508612	0.53014	0.366529	0.556062
TCGA_TCGA-37-4141	0.273187	0.65227	0.682653	0.610379	0.690199	0.651044	0.336767	0.671269	0.501319	0.731956	0.738773	0.508705	0.514051	0.794918	0.439051	0.624611	0.120342	0.748742	0.596723	0.553481	0.54009	0.413107	0.521232
TCGA_TCGA-39-5016	0.423407	0.657568	0.756495	0.644692	0.703322	0.731761	0.240916	0.672945	0.537365	0.760254	0.758956	0.486541	0.465367	0.780821	0.506552	0.625246	0.126687	0.724754	0.591753	0.582948	0.569977	0.391416	0.581474
TCGA_TCGA-46-3767	0.492393	0.650937	0.690186	0.698514	0.718497	0.688546	0.372325	0.719503	0.533843	0.78725	0.841244	0.601649	0.675409	0.800261	0.543096	0.694448	0.185085	0.771353	0.736645	0.619646	0.625581	0.404741	0.547098
TCGA_TCGA-85-8584	0.514784	0.699585	0.831933	0.64606	0.649022	0.75874	0.267712	0.623871	0.512952	0.717331	0.807913	0.536912	0.515673	0.83779	0.513101	0.672215	0.2729	0.722279	0.593513	0.560935	0.595564	0.450358	0.516995
TCGA_TCGA-18-4721	0.466265	0.734395	0.798165	0.644105	0.715885	0.662226	0.306977	0.694287	0.58247	0.761271	0.799825	0.568937	0.590361	0.801744	0.532991	0.662103	0.0671886	0.736158	0.682478	0.60456	0.591644	0.400004	0.559573
TCGA_TCGA-43-2581	0.384135	0.665131	0.672968	0.695866	0.710037	0.674183	0.342301	0.684397	0.559041	0.796308	0.904769	0.577759	0.677238	0.803757	0.567921	0.710954	0.357603	0.737699	0.790847	0.648142	0.588166	0.443306	0.608155
TCGA_TCGA-60-2720	0.454877	0.636576	0.734612	0.695342	0.747186	0.717409	0.298606	0.651955	0.413431	0.80572	0.780894	0.5507	0.607031	0.816289	0.537775	0.649989	0.275955	0.758225	0.642925	0.579452	0.593231	0.433519	0.530742
TCGA_TCGA-63-A5MT	0.323733	0.686847	0.566312	0.651108	0.696956	0.722144	0.341319	0.675901	0.437327	0.729327	0.768814	0.564183	0.550633	0.772264	0.561532	0.656189	0.247177	0.753354	0.655632	0.581824	0.575176	0.440585	0.508381
TCGA_TCGA-51-4081	0.11364	0.521543	0.434612	0.567267	0.66085	0.687178	0.227911	0.616103	0.256088	0.728401	0.576394	0.441283	0.470956	0.753646	0.448145	0.594986	0.251552	0.754476	0.531925	0.526249	0.485691	0.382655	0.493316
TCGA_TCGA-92-7340	0.337269	0.648111	0.709449	0.624824	0.734111	0.714535	0.229785	0.680471	0.470699	0.769071	0.801441	0.550795	0.546395	0.78096	0.533846	0.698229	0.222853	0.738778	0.619782	0.595008	0.612578	0.398615	0.52365
TCGA_TCGA-77-8139	0.384672	0.553186	0.591254	0.578724	0.710613	0.683793	0.219484	0.651435	0.466946	0.753119	0.672186	0.442178	0.435545	0.744941	0.497247	0.641238	0.0987275	0.735304	0.509242	0.544901	0.524259	0.332656	0.473492
TCGA_TCGA-60-2707	0.252642	0.599044	0.543385	0.672156	0.730827	0.723449	0.321916	0.670831	0.458319	0.821018	0.787198	0.534958	0.594808	0.800621	0.531686	0.686825	0.448679	0.782472	0.669609	0.580079	0.562024	0.495705	0.520202
TCGA_TCGA-90-A4ED	0.455748	0.542834	0.558069	0.601414	0.673321	0.627271	0.215662	0.649561	0.424997	0.753573	0.674007	0.512401	0.450535	0.767965	0.458752	0.594169	0.0155462	0.737177	0.565397	0.556197	0.52902	0.313281	0.456562
TCGA_TCGA-22-4605	0.313203	0.570622	0.545998	0.634749	0.70022	0.684584	0.366058	0.704934	0.432068	0.79246	0.819906	0.58117	0.647047	0.785486	0.527008	0.655206	0.338224	0.772318	0.727129	0.625193	0.568247	0.420504	0.501721
TCGA_TCGA-52-7809	0.270542	0.631482	0.588187	0.591341	0.6974	0.699542	0.384008	0.652157	0.350413	0.745451	0.636975	0.438072	0.491876	0.743606	0.416036	0.622955	0.146273	0.718332	0.525076	0.551029	0.508623	0.305999	0.526264
TCGA_TCGA-96-7545	0.455959	0.659586	0.700786	0.663026	0.734826	0.683862	0.364876	0.710948	0.516023	0.784796	0.778108	0.573258	0.62025	0.793555	0.510547	0.674765	0.192007	0.759041	0.710991	0.606009	0.591462	0.373801	0.53412
TCGA_TCGA-66-2787	0.445201	0.682018	0.762063	0.648323	0.660414	0.670392	0.304426	0.666076	0.494285	0.696595	0.767031	0.535928	0.485967	0.768088	0.48888	0.632897	0.169215	0.771427	0.660863	0.617797	0.555349	0.381848	0.50695
TCGA_TCGA-77-A5G1	0.405898	0.595675	0.644306	0.665246	0.679193	0.685463	0.310248	0.66622	0.486394	0.79345	0.792106	0.50528	0.526535	0.785355	0.521071	0.659453	0.24446	0.794041	0.65647	0.586367	0.563733	0.432565	0.477419
TCGA_TCGA-77-A5GA	0.363594	0.614275	0.613225	0.569511	0.708075	0.713327	0.254975	0.644471	0.365862	0.768548	0.656534	0.495615	0.400749	0.799978	0.463958	0.582057	0.213626	0.708913	0.464969	0.49208	0.521264	0.372504	0.469537
TCGA_TCGA-94-7557	0.253838	0.589343	0.555109	0.647588	0.678987	0.697808	0.258591	0.644619	0.407627	0.781278	0.719857	0.471972	0.40243	0.79541	0.483008	0.610881	0.227513	0.747829	0.650582	0.52829	0.521972	0.385409	0.486012
TCGA_TCGA-L3-A4E7	0.32387	0.539041	0.565766	0.651586	0.705823	0.745227	0.329017	0.658069	0.442322	0.831941	0.758484	0.537611	0.539528	0.787105	0.475204	0.652282	0.263359	0.763569	0.638767	0.558873	0.513196	0.40699	0.49616
TCGA_TCGA-63-6202	0.413038	0.693944	0.79442	0.667588	0.675956	0.726121	0.287309	0.730188	0.564603	0.736592	0.896402	0.608424	0.593721	0.86268	0.563578	0.701534	0.327834	0.742215	0.778799	0.671696	0.618864	0.435288	0.535178
TCGA_TCGA-77-7465	0.396683	0.778273	0.818156	0.643548	0.742505	0.648813	0.321282	0.690137	0.496087	0.719302	0.823827	0.563604	0.489754	0.769251	0.53908	0.676093	0.135215	0.745798	0.646163	0.565501	0.603331	0.389938	0.632958
TCGA_TCGA-90-7767	0.353161	0.695881	0.71869	0.629831	0.696207	0.687287	0.257186	0.657952	0.474291	0.657926	0.769382	0.533344	0.457258	0.738448	0.505594	0.653284	0.0725823	0.739824	0.665416	0.563746	0.624876	0.450297	0.552079
TCGA_TCGA-78-7146	0.262146	0.648498	0.581604	0.675625	0.67498	0.682888	0.167645	0.675854	0.45428	0.727744	0.73935	0.4959	0.529292	0.782832	0.546097	0.612429	0.250486	0.714555	0.651334	0.555256	0.533749	0.421202	0.423842
TCGA_TCGA-91-8499	0.328024	0.626447	0.744402	0.620052	0.638947	0.697012	0.33332	0.708012	0.458256	0.75403	0.738185	0.512044	0.471488	0.788748	0.445238	0.673489	0.105587	0.735751	0.612729	0.594985	0.549027	0.388056	0.596202
TCGA_TCGA-55-6970	0.440111	0.650779	0.697255	0.677287	0.6509	0.725861	0.3306	0.673751	0.570167	0.74209	0.813304	0.580621	0.597588	0.817449	0.502392	0.634554	0.321311	0.742326	0.650969	0.62595	0.56792	0.371294	0.590004
TCGA_TCGA-05-4420	0.271544	0.576906	0.568685	0.643332	0.596834	0.776049	0.220669	0.661003	0.332923	0.808304	0.737147	0.463957	0.481323	0.837882	0.472635	0.624302	0.38819	0.766137	0.582482	0.525077	0.517157	0.37666	0.547585
TCGA_TCGA-86-7701	0.59644	0.748609	0.808346	0.696321	0.663196	0.772394	0.284239	0.662364	0.606648	0.732287	0.813938	0.509088	0.546106	0.834215	0.48479	0.717013	0.384461	0.756486	0.658278	0.60822	0.607298	0.451908	0.571793
TCGA_TCGA-NJ-A55R	0.470465	0.481736	0.516722	0.616253	0.595782	0.768049	0.240209	0.573746	0.404264	0.707853	0.652617	0.476634	0.512055	0.814288	0.431637	0.640066	0.276759	0.743996	0.48805	0.534841	0.492178	0.429879	0.452312
TCGA_TCGA-05-4397	0.190915	0.639742	0.558168	0.653663	0.649939	0.706106	0.231928	0.69711	0.452834	0.764524	0.73444	0.518484	0.390934	0.852436	0.478248	0.57647	0.212443	0.748226	0.612102	0.549	0.515521	0.386928	0.51377
TCGA_TCGA-53-7626	0.519893	0.646305	0.78116	0.704856	0.672098	0.664223	0.436784	0.702375	0.587041	0.786404	0.883827	0.585061	0.784476	0.78836	0.527192	0.717056	0.303789	0.746663	0.724502	0.657099	0.605579	0.406814	0.555226
TCGA_TCGA-95-7944	0.390052	0.667544	0.874153	0.701181	0.697723	0.726055	0.226388	0.718303	0.518226	0.718747	0.860984	0.623385	0.491826	0.813989	0.547367	0.714117	0.310539	0.733743	0.661638	0.627019	0.616863	0.413736	0.568954
TCGA_TCGA-73-A9RS	0.250284	0.630154	0.637154	0.604756	0.625642	0.730972	0.306939	0.641347	0.405457	0.688976	0.672143	0.445698	0.541459	0.789186	0.434372	0.577526	0.310121	0.706928	0.496849	0.504826	0.477	0.40008	0.505813
TCGA_TCGA-44-7667	0.223829	0.601559	0.599143	0.576807	0.580723	0.705655	0.183338	0.698794	0.358356	0.7332	0.714087	0.465495	0.448182	0.763791	0.581061	0.612214	0.193217	0.707944	0.562805	0.491629	0.498367	0.330037	0.543973
TCGA_TCGA-55-8301	0.583876	0.692327	0.840766	0.687728	0.651354	0.696008	0.271589	0.709053	0.639617	0.789112	0.922116	0.548994	0.605035	0.815485	0.53875	0.698585	0.195483	0.748916	0.746827	0.649214	0.615183	0.403123	0.497422
TCGA_TCGA-05-4415	0.302973	0.689101	0.667448	0.620301	0.57054	0.743591	0.236215	0.719036	0.413078	0.705526	0.733951	0.431282	0.517258	0.7779	0.482705	0.609734	0.261431	0.693576	0.616232	0.528006	0.511371	0.361672	0.615916
TCGA_TCGA-91-6835	0.607241	0.685245	0.824725	0.686932	0.644808	0.683134	0.380664	0.695766	0.676393	0.796913	0.898533	0.586441	0.68927	0.823664	0.534229	0.733983	0.307394	0.765031	0.775694	0.673539	0.651074	0.421391	0.546822
TCGA_TCGA-55-7725	0.47178	0.601083	0.748344	0.734931	0.703154	0.643201	0.402135	0.680877	0.573704	0.766744	0.823822	0.556021	0.651545	0.815427	0.525885	0.673798	0.263067	0.777327	0.649499	0.615681	0.584919	0.44903	0.559875
TCGA_TCGA-55-8506	0.292443	0.56397	0.618499	0.654764	0.652454	0.777067	0.252638	0.631279	0.479801	0.75951	0.78801	0.518487	0.618736	0.823209	0.498639	0.654128	0.31842	0.752509	0.66057	0.60118	0.545613	0.417483	0.54185
TCGA_TCGA-50-5931	0.253253	0.547839	0.499517	0.547545	0.636677	0.667856	0.360179	0.608233	0.291198	0.723476	0.59743	0.420112	0.431989	0.742195	0.42294	0.617406	0.0771051	0.731137	0.433316	0.515272	0.493716	0.438175	0.514675
TCGA_TCGA-55-A494	0.0630082	0.441858	0.520062	0.568069	0.620532	0.806516	0.236933	0.587134	0.254939	0.749129	0.526327	0.391297	0.472901	0.85252	0.401351	0.611109	0.357582	0.724508	0.404639	0.518885	0.502131	0.375122	0.508551
TCGA_TCGA-50-5930	0.510492	0.63341	0.714423	0.648045	0.628471	0.726412	0.309842	0.684868	0.549482	0.762552	0.833216	0.559986	0.565632	0.819234	0.516634	0.654565	0.34704	0.751533	0.662693	0.587862	0.601724	0.398748	0.511431
TCGA_TCGA-38-4627	0.321219	0.549619	0.658841	0.66904	0.685749	0.687825	0.293739	0.76981	0.465033	0.80642	0.87745	0.632036	0.668485	0.832619	0.54617	0.704494	0.244845	0.784452	0.782539	0.636438	0.617283	0.429768	0.520897
TCGA_TCGA-67-4679	0.289614	0.50475	0.593936	0.684072	0.652595	0.696896	0.382506	0.666587	0.469232	0.826078	0.820645	0.584096	0.735985	0.819851	0.485817	0.675465	0.267972	0.779518	0.665908	0.642273	0.564887	0.437679	0.510142
TCGA_TCGA-55-7903	0.288542	0.604788	0.742514	0.675852	0.689734	0.736389	0.24195	0.65651	0.477747	0.79373	0.779402	0.494483	0.623506	0.808112	0.472928	0.663302	0.276026	0.724945	0.63653	0.592429	0.546762	0.405833	0.557987
TCGA_TCGA-39-5019	0.384477	0.660541	0.659892	0.655902	0.704722	0.718957	0.263531	0.679045	0.438263	0.736336	0.74472	0.498636	0.532822	0.746656	0.508751	0.640777	0.189511	0.715312	0.630104	0.608111	0.557225	0.39579	0.54219
TCGA_TCGA-77-6844	0.282124	0.575414	0.588549	0.595941	0.732458	0.692888	0.295895	0.625692	0.415591	0.785687	0.669609	0.480301	0.487958	0.745653	0.446002	0.639546	0.119801	0.701275	0.54803	0.552761	0.525077	0.404066	0.498645
TCGA_TCGA-70-6722	0.349599	0.629173	0.604392	0.663755	0.713314	0.677483	0.261669	0.693416	0.508188	0.753333	0.816008	0.51128	0.540907	0.815286	0.562905	0.702738	0.187536	0.704426	0.749859	0.596024	0.594797	0.421764	0.489679
TCGA_TCGA-39-5030	0.653509	0.741508	0.818876	0.690085	0.720667	0.670286	0.303872	0.692261	0.62735	0.720597	0.91646	0.601889	0.570791	0.781242	0.593667	0.696368	0.147556	0.780892	0.75302	0.654397	0.661991	0.435427	0.566345
TCGA_TCGA-56-8626	0.245813	0.404971	0.483443	0.623886	0.638174	0.759413	0.33844	0.631878	0.399239	0.775532	0.704952	0.508492	0.531585	0.780561	0.490489	0.645353	0.153346	0.787228	0.655685	0.562181	0.504625	0.391951	0.469282
TCGA_TCGA-21-1081	0.205196	0.564268	0.472153	0.573176	0.657316	0.698336	0.254789	0.65246	0.306936	0.744347	0.667586	0.437804	0.447071	0.74154	0.49298	0.610582	0.257121	0.713099	0.531213	0.56921	0.514831	0.375654	0.477162
TCGA_TCGA-18-3421	0.263223	0.695905	0.778802	0.694219	0.737663	0.680231	0.27915	0.696052	0.408307	0.771886	0.750438	0.521165	0.535817	0.800173	0.484222	0.613461	0.38655	0.720874	0.610603	0.563277	0.574452	0.451864	0.534968
TCGA_TCGA-77-A5FZ	0.81154	0.715106	0.836049	0.72828	0.695985	0.687139	0.468127	0.723719	0.732893	0.824549	0.968814	0.6827	0.762321	0.866837	0.572323	0.740219	0.368769	0.802635	0.802217	0.695503	0.682177	0.40746	0.526638
TCGA_TCGA-85-8288	0.275305	0.659234	0.651905	0.632282	0.715882	0.698452	0.324144	0.634652	0.412914	0.728052	0.713775	0.451657	0.463836	0.780401	0.542457	0.685063	0.0714324	0.715982	0.591064	0.530892	0.563778	0.455607	0.53498
TCGA_TCGA-63-A5MH	0.198339	0.644158	0.548036	0.593578	0.663748	0.650997	0.231507	0.650458	0.288292	0.713638	0.612135	0.436505	0.458334	0.72956	0.45912	0.60926	0.128614	0.735996	0.502762	0.492594	0.53093	0.404028	0.547236
TCGA_TCGA-NC-A5HH	0.228455	0.570822	0.648968	0.557865	0.706781	0.620133	0.290196	0.66647	0.262545	0.702925	0.629636	0.441466	0.389773	0.763366	0.465728	0.53872	0.0652008	0.738719	0.489409	0.449561	0.474003	0.313515	0.530719
TCGA_TCGA-85-8481	0.282522	0.640449	0.600392	0.639547	0.705709	0.74221	0.243987	0.680934	0.500484	0.715345	0.774458	0.549751	0.583786	0.809668	0.550551	0.674809	0.226858	0.769968	0.717805	0.559786	0.579029	0.438265	0.481667
TCGA_TCGA-66-2754	0.178422	0.646302	0.547155	0.587154	0.564179	0.735449	0.248109	0.641677	0.316835	0.672472	0.586428	0.458035	0.449037	0.765122	0.408895	0.653045	0.135966	0.687584	0.528674	0.479013	0.459754	0.360726	0.519153
TCGA_TCGA-18-3411	0.326734	0.658399	0.647294	0.669441	0.716005	0.660256	0.274095	0.682277	0.463477	0.814015	0.767633	0.555582	0.545884	0.80757	0.52922	0.649334	0.194225	0.730658	0.688807	0.576031	0.556532	0.335183	0.561947
TCGA_TCGA-77-6843	0.178373	0.448826	0.499798	0.603223	0.684794	0.675488	0.220056	0.617219	0.296701	0.735439	0.558912	0.40733	0.386418	0.763353	0.418875	0.538679	0.04602	0.721048	0.556922	0.537572	0.471738	0.299224	0.498561
TCGA_TCGA-39-5031	0.391578	0.65565	0.653601	0.656027	0.714427	0.69148	0.3307	0.661864	0.434602	0.763161	0.750516	0.533684	0.523685	0.755937	0.491328	0.648269	0.195304	0.721928	0.627663	0.577584	0.56277	0.360192	0.528328
TCGA_TCGA-66-2766	0.227948	0.585515	0.628667	0.640985	0.68651	0.721451	0.191875	0.695751	0.398694	0.758673	0.70268	0.505277	0.428657	0.795398	0.506286	0.586301	0.0530898	0.715215	0.622425	0.544266	0.573489	0.399674	0.500983
TCGA_TCGA-63-A5MY	0.127281	0.569657	0.454953	0.476101	0.64103	0.696595	0.303154	0.611388	0.223443	0.764808	0.51214	0.34977	0.389527	0.779584	0.364722	0.556138	0.212027	0.698859	0.45135	0.428195	0.431616	0.389802	0.465668
TCGA_TCGA-98-A53B	0.298669	0.549369	0.626113	0.646767	0.746016	0.71548	0.2555	0.668266	0.406822	0.770364	0.745351	0.515365	0.487957	0.791978	0.507467	0.619853	0.137956	0.764657	0.651347	0.57605	0.523232	0.391698	0.47094
TCGA_TCGA-90-A59Q	0.476148	0.683302	0.815528	0.717746	0.683025	0.728481	0.283482	0.700295	0.601541	0.758979	0.877911	0.578567	0.622235	0.796204	0.518612	0.689844	0.429849	0.761607	0.699029	0.584525	0.633159	0.447268	0.563594
TCGA_TCGA-56-6546	0.468793	0.709545	0.811078	0.646784	0.664916	0.679287	0.297095	0.703195	0.536029	0.731782	0.872437	0.565448	0.610177	0.798007	0.520382	0.690364	0.241631	0.742493	0.677355	0.623174	0.562175	0.346612	0.561091
TCGA_TCGA-60-2724	0.131186	0.529376	0.502362	0.599791	0.685832	0.730967	0.168001	0.713993	0.345495	0.742778	0.668261	0.470502	0.44943	0.799474	0.52634	0.636218	0.282787	0.760449	0.634576	0.571214	0.570385	0.433769	0.51323
TCGA_TCGA-68-7757	0.277464	0.477422	0.560141	0.627741	0.730014	0.703924	0.281319	0.69533	0.438881	0.76268	0.690131	0.51656	0.504471	0.793901	0.4878	0.672519	0.176863	0.760953	0.615016	0.548209	0.54805	0.39518	0.439685
TCGA_TCGA-NK-A7XE	0.14611	0.627905	0.609122	0.624244	0.668084	0.748736	0.271785	0.636483	0.318146	0.745967	0.650186	0.483182	0.357442	0.768638	0.450762	0.612975	0.217774	0.738472	0.458087	0.512612	0.523157	0.385914	0.446131
TCGA_TCGA-46-3769	0.285425	0.638765	0.718572	0.664351	0.682999	0.696151	0.213147	0.735871	0.51552	0.729911	0.838074	0.561521	0.467418	0.837213	0.564722	0.710506	0.240716	0.747258	0.716309	0.630856	0.602061	0.413138	0.452986
TCGA_TCGA-22-4596	0.517127	0.692404	0.754391	0.735604	0.693333	0.733831	0.331616	0.747657	0.587062	0.80079	0.911622	0.637363	0.692182	0.838085	0.572352	0.702086	0.349627	0.774677	0.835567	0.675925	0.647268	0.424123	0.522536
TCGA_TCGA-78-7159	0.393344	0.586142	0.664795	0.642372	0.623077	0.775022	0.200672	0.666782	0.440275	0.763526	0.751153	0.500289	0.488165	0.813911	0.568147	0.655819	0.324438	0.747758	0.586309	0.531861	0.519363	0.386927	0.603507
TCGA_TCGA-55-6971	0.620215	0.694043	0.799209	0.710077	0.652712	0.765668	0.385787	0.704415	0.632108	0.783434	0.913516	0.617765	0.695691	0.825173	0.518358	0.69699	0.311896	0.786777	0.786542	0.646054	0.61304	0.398548	0.585264
TCGA_TCGA-50-5933	0.267082	0.620829	0.642836	0.69075	0.704351	0.724432	0.263577	0.730005	0.542137	0.753289	0.882913	0.594235	0.607637	0.817412	0.600506	0.70519	0.271594	0.747482	0.83796	0.664747	0.615119	0.441366	0.482211
TCGA_TCGA-95-A4VK	0.523464	0.571815	0.712828	0.64017	0.613629	0.730138	0.297484	0.60442	0.495267	0.70442	0.777608	0.499644	0.494665	0.820411	0.428932	0.634393	0.379696	0.728953	0.545844	0.558813	0.565999	0.384601	0.509183
TCGA_TCGA-05-4410	0.541405	0.598504	0.723449	0.675681	0.6428	0.733333	0.324323	0.648874	0.583966	0.747349	0.871449	0.495963	0.550166	0.828375	0.494933	0.693357	0.348375	0.735026	0.620154	0.632622	0.58619	0.425141	0.517774
TCGA_TCGA-44-A47G	0.593815	0.692975	0.787659	0.75022	0.682397	0.71284	0.329444	0.686382	0.601152	0.792018	0.923352	0.591323	0.656479	0.823408	0.55679	0.683057	0.273514	0.775101	0.774701	0.653327	0.641343	0.433559	0.52168
TCGA_TCGA-78-7155	0.186427	0.600154	0.582864	0.567931	0.665386	0.661275	0.186639	0.64273	0.343889	0.726832	0.60274	0.470742	0.515147	0.757536	0.420227	0.592468	0.0884412	0.688602	0.577716	0.513387	0.475618	0.32507	0.577199
TCGA_TCGA-49-4505	0.437787	0.562783	0.738712	0.719314	0.723023	0.739364	0.408987	0.713413	0.515668	0.782994	0.868887	0.58027	0.685177	0.854831	0.53752	0.69758	0.315453	0.746007	0.726046	0.638694	0.597687	0.480027	0.488525
TCGA_TCGA-97-8552	0.465649	0.460337	0.633234	0.703135	0.614313	0.678616	0.390482	0.695143	0.504476	0.799213	0.851639	0.613262	0.610825	0.840561	0.493715	0.681954	0.384849	0.801349	0.678242	0.616156	0.55438	0.48288	0.444886
TCGA_TCGA-73-4670	0.290367	0.634567	0.549376	0.672325	0.676677	0.766091	0.23533	0.662889	0.416724	0.736381	0.747225	0.52008	0.537534	0.812174	0.478738	0.651141	0.441702	0.708917	0.614499	0.546536	0.542328	0.426817	0.495207
TCGA_TCGA-55-A493	0.456489	0.735006	0.779189	0.69032	0.620699	0.733503	0.246248	0.711994	0.550143	0.744037	0.903697	0.556341	0.507854	0.813257	0.56714	0.676028	0.220095	0.748132	0.790601	0.646791	0.615868	0.451594	0.475252
TCGA_TCGA-69-7973	0.327706	0.608596	0.576381	0.612362	0.602093	0.748705	0.267119	0.644202	0.410802	0.791207	0.706176	0.506246	0.564939	0.794156	0.432053	0.631551	0.26914	0.745597	0.553589	0.537351	0.542825	0.348051	0.611519
TCGA_TCGA-50-5932	0.259096	0.42304	0.537532	0.598015	0.604493	0.74362	0.239429	0.655534	0.474509	0.733402	0.682998	0.495311	0.475591	0.82561	0.438659	0.629649	0.249631	0.730589	0.580283	0.571376	0.501124	0.39513	0.484662
TCGA_TCGA-05-4430	0.351239	0.551974	0.688257	0.691335	0.674991	0.700602	0.290783	0.724765	0.481129	0.807995	0.840899	0.603167	0.674381	0.835498	0.518565	0.71745	0.239734	0.750542	0.757545	0.672068	0.573069	0.43529	0.50415
TCGA_TCGA-49-4486	0.305001	0.424949	0.602556	0.610223	0.59321	0.672137	0.385633	0.676567	0.328763	0.727156	0.624931	0.464026	0.498247	0.824558	0.406786	0.537123	0.28788	0.676744	0.441471	0.51127	0.503272	0.397929	0.489731
TCGA_TCGA-78-8662	0.226014	0.531119	0.55822	0.611546	0.571074	0.730702	0.348102	0.630006	0.332554	0.728045	0.58202	0.437163	0.482823	0.820889	0.436472	0.63638	0.208537	0.685052	0.470047	0.514192	0.509447	0.347326	0.534485
TCGA_TCGA-MP-A4TA	0.34789	0.631836	0.683184	0.674337	0.642438	0.696057	0.207409	0.679858	0.465989	0.745101	0.809845	0.522086	0.512723	0.833628	0.52154	0.640674	0.349041	0.732336	0.614407	0.507717	0.573137	0.403096	0.525844
TCGA_TCGA-55-7284	0.282285	0.48793	0.63199	0.645637	0.652843	0.731264	0.30577	0.67556	0.487255	0.765585	0.80063	0.569602	0.615764	0.828221	0.513841	0.705021	0.292328	0.777436	0.659036	0.614699	0.57155	0.482606	0.559534
TCGA_TCGA-69-7764	0.399694	0.581644	0.711114	0.616918	0.610838	0.709073	0.377447	0.612466	0.515732	0.708655	0.669248	0.449304	0.532267	0.815603	0.431649	0.633611	0.229953	0.715829	0.513274	0.581412	0.536875	0.391733	0.622283
TCGA_TCGA-44-A4SU	0.523113	0.508304	0.645471	0.671147	0.630073	0.715687	0.306265	0.611486	0.481309	0.762436	0.740304	0.453999	0.570658	0.802768	0.449409	0.670201	0.173392	0.769032	0.598196	0.570105	0.56015	0.391387	0.463396
TCGA_TCGA-49-4506	0.440014	0.744291	0.823312	0.692879	0.644231	0.747907	0.284132	0.681804	0.52733	0.750412	0.801366	0.556423	0.482332	0.84262	0.500892	0.646675	0.340848	0.696312	0.62117	0.599226	0.60061	0.384474	0.554683
TCGA_TCGA-78-7161	0.206226	0.446878	0.560452	0.593367	0.598344	0.798143	0.310338	0.594023	0.325458	0.696051	0.673079	0.424065	0.474307	0.818193	0.412103	0.626945	0.30006	0.715061	0.461799	0.51432	0.462823	0.380035	0.567408
TCGA_TCGA-49-AAQV	0.494257	0.612904	0.710274	0.683899	0.746069	0.734568	0.278601	0.642911	0.459001	0.793357	0.821156	0.46757	0.522306	0.839657	0.487151	0.639057	0.386701	0.740635	0.579583	0.554465	0.563922	0.414709	0.508108
TCGA_TCGA-62-A46P	0.296616	0.461077	0.638253	0.61525	0.668095	0.773853	0.32581	0.638704	0.3764	0.739757	0.697734	0.491537	0.491059	0.828612	0.44235	0.641535	0.308625	0.733265	0.529936	0.564367	0.498289	0.422667	0.534944
TCGA_TCGA-49-6761	0.425504	0.633413	0.751984	0.642454	0.679299	0.77528	0.27606	0.702043	0.51997	0.730348	0.808684	0.486811	0.592003	0.803008	0.550656	0.658064	0.28631	0.704607	0.658386	0.595452	0.592035	0.386815	0.493907
TCGA_TCGA-44-3919	0.47136	0.603417	0.742107	0.729098	0.645119	0.706226	0.236032	0.692823	0.55555	0.791152	0.858311	0.553221	0.600993	0.796907	0.505976	0.696339	0.222353	0.742834	0.736239	0.637916	0.589745	0.422325	0.542553
TCGA_TCGA-69-7980	0.320958	0.570088	0.684306	0.675314	0.632194	0.705854	0.331832	0.655634	0.486022	0.751354	0.800681	0.555916	0.587313	0.810365	0.490559	0.678201	0.201375	0.731641	0.651862	0.602256	0.566969	0.447451	0.486435
TCGA_TCGA-93-7348	0.457766	0.545321	0.615315	0.654357	0.682739	0.69233	0.423022	0.599876	0.489227	0.77041	0.762082	0.496689	0.601326	0.811953	0.481386	0.674685	0.227322	0.758651	0.614339	0.578679	0.579557	0.416067	0.518587
TCGA_TCGA-75-7030	0.515158	0.562143	0.65723	0.683105	0.651446	0.724974	0.364161	0.631264	0.492175	0.774634	0.750591	0.550779	0.570477	0.818629	0.509907	0.70863	0.294014	0.767066	0.647828	0.602598	0.616392	0.478445	0.52795
TCGA_TCGA-86-8074	0.285056	0.554886	0.581471	0.676448	0.674987	0.723756	0.253034	0.673113	0.484769	0.75869	0.81406	0.539458	0.544471	0.829086	0.514811	0.699755	0.236497	0.750618	0.72159	0.607515	0.579096	0.411177	0.510949
TCGA_TCGA-22-4609	0.459537	0.664945	0.711125	0.675413	0.70543	0.687871	0.383646	0.720998	0.531006	0.786952	0.873055	0.576153	0.618054	0.76797	0.54112	0.71228	0.248535	0.760537	0.724777	0.658527	0.58719	0.378675	0.572363
TCGA_TCGA-34-5231	0.357642	0.661955	0.691821	0.621553	0.678738	0.716709	0.254018	0.671355	0.430981	0.698104	0.635436	0.41288	0.398642	0.775197	0.480595	0.620813	0.0674055	0.698445	0.540887	0.551594	0.527784	0.338368	0.516286
TCGA_TCGA-56-8623	0.34644	0.548195	0.753031	0.716779	0.668598	0.648427	0.498787	0.738527	0.593645	0.835916	0.932224	0.660955	0.81926	0.835912	0.586346	0.740333	0.349575	0.796048	0.767462	0.680363	0.626558	0.434694	0.523379
TCGA_TCGA-98-A53C	0.71605	0.664269	0.797416	0.70468	0.681338	0.669248	0.4776	0.726864	0.647772	0.793063	0.919156	0.674167	0.728232	0.815051	0.579002	0.686058	0.203986	0.807912	0.757768	0.679337	0.644128	0.42133	0.516672
TCGA_TCGA-56-8624	0.360867	0.529651	0.546969	0.61837	0.648981	0.645644	0.399442	0.63743	0.381795	0.785878	0.714738	0.476141	0.510484	0.786789	0.4751	0.579559	0.168956	0.743168	0.536064	0.564811	0.525554	0.447933	0.476744
TCGA_TCGA-68-A59J	0.308447	0.655343	0.700589	0.661827	0.665445	0.71503	0.290374	0.689351	0.436036	0.746086	0.78181	0.496938	0.482007	0.743945	0.478719	0.638819	0.276951	0.735773	0.61464	0.600404	0.532164	0.398345	0.472441
TCGA_TCGA-85-7950	0.350469	0.712722	0.754389	0.633281	0.650336	0.66333	0.272849	0.656919	0.469403	0.713484	0.756929	0.522402	0.530276	0.733172	0.544414	0.631396	0.0971554	0.722742	0.651115	0.532917	0.611692	0.519924	0.55319
TCGA_TCGA-49-6745	0.333537	0.630807	0.718616	0.70301	0.651867	0.680019	0.315189	0.721449	0.513753	0.796814	0.860478	0.560869	0.625785	0.827215	0.563947	0.703413	0.335085	0.742094	0.764591	0.606228	0.610815	0.441899	0.56175
TCGA_TCGA-38-4631	0.306375	0.656811	0.671448	0.661223	0.589411	0.76185	0.255918	0.688712	0.458254	0.722362	0.733838	0.514307	0.489941	0.834044	0.473048	0.62774	0.348602	0.724208	0.55906	0.511242	0.555168	0.48729	0.501655
TCGA_TCGA-38-4626	0.315361	0.559988	0.592455	0.678461	0.660199	0.673758	0.415862	0.780421	0.491575	0.842265	0.90749	0.715253	0.721465	0.832028	0.592517	0.706596	0.374811	0.818547	0.772917	0.681929	0.58989	0.391173	0.549732
TCGA_TCGA-55-7227	0.345444	0.62145	0.727571	0.72131	0.654987	0.693651	0.278159	0.683356	0.531545	0.776522	0.851437	0.580954	0.64035	0.838108	0.519235	0.724908	0.278475	0.751719	0.768228	0.634719	0.58378	0.43499	0.534094
TCGA_TCGA-55-A57B	0.262224	0.527096	0.584891	0.656462	0.60866	0.684226	0.347981	0.645105	0.455889	0.784932	0.768431	0.519451	0.529266	0.827086	0.460258	0.701176	0.193123	0.742249	0.653145	0.621487	0.543469	0.398686	0.471017
TCGA_TCGA-44-A4SS	0.391138	0.658525	0.772417	0.646196	0.644464	0.708388	0.32	0.685271	0.531714	0.763486	0.845636	0.601091	0.555675	0.813735	0.581387	0.681237	0.214517	0.766292	0.754681	0.597088	0.606872	0.457839	0.514241
TCGA_TCGA-05-4424	0.302428	0.611889	0.633131	0.64337	0.659619	0.72421	0.338922	0.671849	0.500263	0.820818	0.823274	0.5885	0.60916	0.847521	0.492638	0.68857	0.195062	0.748171	0.720886	0.614693	0.568828	0.379546	0.523518
TCGA_TCGA-MN-A4N5	0.351544	0.571944	0.735801	0.673734	0.688665	0.721982	0.247854	0.63494	0.451399	0.76407	0.788862	0.48598	0.473349	0.792993	0.484478	0.650459	0.276014	0.734784	0.555153	0.614103	0.569564	0.41533	0.480228
TCGA_TCGA-99-8028	0.578516	0.697406	0.85264	0.709892	0.696018	0.75092	0.362451	0.716251	0.650092	0.811367	0.979126	0.638263	0.65406	0.842675	0.581784	0.743776	0.254124	0.781662	0.811882	0.692743	0.670402	0.448391	0.584401
TCGA_TCGA-75-5146	0.511505	0.570424	0.710999	0.668691	0.610319	0.657544	0.38282	0.650377	0.516512	0.781293	0.748801	0.506183	0.561485	0.821592	0.472831	0.62933	0.297157	0.748465	0.61004	0.583554	0.590854	0.392598	0.569663
TCGA_TCGA-55-1596	0.319856	0.618123	0.641762	0.619608	0.663096	0.715018	0.228343	0.66148	0.404752	0.740004	0.680219	0.470478	0.486946	0.840749	0.446945	0.582332	0.357188	0.702447	0.5814	0.50839	0.538447	0.452574	0.530544
TCGA_TCGA-55-7910	0.360458	0.646695	0.577897	0.621355	0.595046	0.774069	0.382616	0.611403	0.440334	0.833242	0.737139	0.463458	0.540765	0.826984	0.456335	0.656853	0.336556	0.757423	0.540726	0.519193	0.516154	0.402671	0.599676
TCGA_TCGA-80-5611	0.270662	0.619782	0.666826	0.67993	0.690791	0.705906	0.224692	0.704036	0.564872	0.772381	0.883159	0.592118	0.569116	0.818011	0.490589	0.691281	0.253394	0.753782	0.738363	0.591954	0.597945	0.400709	0.490661
TCGA_TCGA-91-6828	0.38192	0.644629	0.717167	0.722411	0.676263	0.771142	0.357904	0.685807	0.54635	0.785784	0.880113	0.575023	0.627913	0.818803	0.516878	0.710317	0.354492	0.769882	0.790943	0.651378	0.567576	0.420219	0.576057
TCGA_TCGA-91-6849	0.557856	0.583171	0.698546	0.681489	0.589631	0.719991	0.455473	0.686655	0.568471	0.74004	0.82372	0.573146	0.587444	0.828508	0.488615	0.655391	0.382525	0.761066	0.690407	0.601478	0.571809	0.432827	0.520929
TCGA_TCGA-MP-A4TH	0.706065	0.558518	0.758795	0.69909	0.595143	0.753179	0.373028	0.65441	0.641745	0.725249	0.818249	0.552151	0.59441	0.827013	0.492615	0.66711	0.233778	0.762999	0.66131	0.628407	0.591382	0.455368	0.506121
TCGA_TCGA-44-7669	0.331427	0.674792	0.652874	0.631063	0.594411	0.69119	0.360022	0.714787	0.507974	0.805768	0.792125	0.536377	0.578588	0.781857	0.436214	0.705347	0.221353	0.739655	0.705834	0.585663	0.512264	0.342614	0.594136
TCGA_TCGA-44-2662	0.237453	0.65957	0.542338	0.711452	0.63577	0.714785	0.409735	0.709746	0.540362	0.851946	0.875229	0.58559	0.602172	0.81854	0.517578	0.700726	0.335592	0.762821	0.845042	0.630403	0.601555	0.461303	0.562435
TCGA_TCGA-73-7499	0.467456	0.659828	0.834778	0.685772	0.69416	0.712301	0.24561	0.701311	0.532486	0.73572	0.851819	0.530103	0.520868	0.801358	0.51755	0.710209	0.322722	0.724936	0.677008	0.618039	0.606229	0.427217	0.511888
TCGA_TCGA-55-8505	0.286933	0.48962	0.486634	0.614761	0.615818	0.735895	0.183752	0.626008	0.380304	0.72991	0.66103	0.480408	0.492056	0.85246	0.51594	0.643139	0.279986	0.727424	0.588493	0.526682	0.527276	0.408571	0.510779
TCGA_TCGA-86-8671	0.7049	0.651075	0.863532	0.704645	0.69663	0.710295	0.287351	0.704106	0.681691	0.771423	0.943408	0.643978	0.627786	0.854602	0.573207	0.734895	0.249199	0.785165	0.803107	0.700967	0.66079	0.450873	0.500408
TCGA_TCGA-95-7948	0.311545	0.434366	0.565458	0.653777	0.625053	0.697628	0.353017	0.630184	0.434842	0.717403	0.681362	0.448174	0.542205	0.820621	0.414653	0.641699	0.262592	0.709906	0.494135	0.555906	0.53094	0.42129	0.399865
TCGA_TCGA-95-7043	0.24475	0.498944	0.584188	0.534456	0.499996	0.661965	0.272451	0.601054	0.331888	0.742938	0.605827	0.491018	0.3963	0.784143	0.436786	0.609009	0.217428	0.69923	0.438514	0.507142	0.489575	0.38363	0.468094
TCGA_TCGA-50-5044	0.35005	0.622147	0.730975	0.677162	0.650344	0.690901	0.264818	0.728313	0.431425	0.718487	0.784409	0.576599	0.531008	0.812953	0.574588	0.693387	0.209395	0.738969	0.636433	0.612683	0.574055	0.415212	0.520653
TCGA_TCGA-J2-A4AG	0.547806	0.647694	0.735069	0.711349	0.642556	0.725199	0.381648	0.665945	0.55969	0.776342	0.823198	0.521405	0.662541	0.838939	0.532286	0.693381	0.237699	0.751002	0.70689	0.635064	0.588901	0.453686	0.577675
TCGA_TCGA-86-7955	0.220343	0.519605	0.57126	0.565302	0.591777	0.714723	0.22478	0.613186	0.363688	0.704683	0.595744	0.381623	0.465409	0.814634	0.39726	0.529328	0.235302	0.681124	0.445868	0.395754	0.47434	0.398487	0.511997
TCGA_TCGA-78-7158	0.208724	0.432696	0.532755	0.622158	0.613414	0.660286	0.23055	0.633398	0.430762	0.737533	0.70392	0.480522	0.521476	0.821707	0.43868	0.656625	0.161755	0.740377	0.543491	0.579979	0.510057	0.460487	0.484092
TCGA_TCGA-05-5425	0.432827	0.720619	0.791787	0.679055	0.667962	0.722238	0.358177	0.722685	0.566918	0.780247	0.880237	0.615713	0.681067	0.82782	0.544073	0.710573	0.359686	0.744075	0.731047	0.661285	0.614952	0.427414	0.564265
TCGA_TCGA-91-6831	0.360385	0.653536	0.639639	0.653712	0.663237	0.784124	0.231573	0.683726	0.497125	0.751465	0.810311	0.548292	0.55183	0.811619	0.492656	0.70837	0.300671	0.737336	0.743347	0.552968	0.550077	0.349878	0.582731
TCGA_TCGA-97-8175	0.29084	0.552951	0.598659	0.719578	0.672169	0.728016	0.241825	0.702278	0.496996	0.780636	0.811784	0.54577	0.559065	0.826607	0.499326	0.708493	0.302935	0.729833	0.733717	0.61485	0.561424	0.451453	0.528053
TCGA_TCGA-86-8672	0.412618	0.626939	0.773283	0.688972	0.645598	0.756219	0.208413	0.685648	0.528033	0.773344	0.873866	0.513419	0.528242	0.802554	0.528394	0.685739	0.313232	0.714311	0.721165	0.611075	0.588245	0.40813	0.520204
TCGA_TCGA-50-6594	0.248811	0.573687	0.595489	0.635818	0.698496	0.713224	0.167624	0.670465	0.492371	0.797444	0.699714	0.451974	0.435672	0.805086	0.543717	0.64465	0.28435	0.730774	0.591231	0.592664	0.580822	0.396988	0.433932
TCGA_TCGA-86-7714	0.272035	0.484073	0.52695	0.707971	0.640961	0.686267	0.259259	0.626042	0.483193	0.773842	0.742181	0.531596	0.576537	0.812789	0.432966	0.69797	0.345254	0.746117	0.64615	0.587458	0.54014	0.42415	0.542415
TCGA_TCGA-86-6562	0.290795	0.54526	0.555364	0.626387	0.62803	0.692779	0.333796	0.690228	0.475158	0.767838	0.75276	0.529932	0.649126	0.800656	0.493014	0.673594	0.277078	0.740016	0.677456	0.591876	0.561749	0.385828	0.577726
TCGA_TCGA-55-8090	0.314562	0.554709	0.574838	0.656374	0.666042	0.747164	0.298935	0.687549	0.468512	0.78263	0.761928	0.536304	0.620994	0.838267	0.496947	0.679693	0.210818	0.744797	0.708657	0.585521	0.550625	0.421895	0.542926
TCGA_TCGA-55-7911	0.398976	0.739287	0.833974	0.66921	0.646702	0.707911	0.331561	0.684208	0.563262	0.791518	0.82369	0.504288	0.482416	0.793163	0.483692	0.674958	0.249061	0.737481	0.649861	0.600232	0.56501	0.439579	0.616024
TCGA_TCGA-55-8507	0.242073	0.531656	0.558182	0.630804	0.592609	0.735207	0.24308	0.676978	0.430073	0.778387	0.74116	0.555658	0.575596	0.808112	0.456584	0.678549	0.25625	0.768742	0.637596	0.577174	0.51821	0.377873	0.532115
TCGA_TCGA-93-8067	0.288408	0.598855	0.630762	0.652606	0.675602	0.731314	0.296375	0.648561	0.393392	0.719665	0.697542	0.490397	0.527013	0.789241	0.484208	0.644776	0.287066	0.70955	0.60258	0.557564	0.526765	0.401837	0.561531
TCGA_TCGA-97-7553	0.46453	0.63845	0.753603	0.740961	0.685373	0.643246	0.436504	0.753699	0.58803	0.822983	0.928547	0.666544	0.743512	0.844752	0.560769	0.746532	0.350225	0.793145	0.798361	0.684666	0.610061	0.409186	0.551718
TCGA_TCGA-55-8205	0.463231	0.719693	0.797783	0.710346	0.636807	0.679097	0.363286	0.750691	0.640138	0.789682	0.953572	0.620371	0.592957	0.829777	0.587291	0.727408	0.302235	0.773524	0.830555	0.679067	0.6496	0.443703	0.551594
TCGA_TCGA-05-4390	0.293845	0.590593	0.555189	0.648021	0.595397	0.780567	0.168115	0.698875	0.447268	0.744842	0.764437	0.486995	0.551462	0.832448	0.499204	0.644247	0.39316	0.713937	0.645552	0.579786	0.519839	0.353776	0.591407
TCGA_TCGA-86-8668	0.481261	0.493365	0.613141	0.680631	0.587014	0.693776	0.308956	0.652278	0.511509	0.735707	0.79662	0.561828	0.573441	0.826245	0.501136	0.700818	0.218491	0.769394	0.676114	0.633133	0.576638	0.454786	0.469946
TCGA_TCGA-62-8398	0.288842	0.626199	0.636429	0.665928	0.635682	0.736317	0.24125	0.680084	0.451486	0.76454	0.755162	0.556396	0.519925	0.836937	0.493716	0.63513	0.327253	0.743571	0.668095	0.569467	0.575597	0.430425	0.591264
TCGA_TCGA-83-5908	0.382718	0.784094	0.854915	0.689756	0.685276	0.717362	0.329541	0.684439	0.596103	0.764861	0.848621	0.504014	0.543285	0.81909	0.582999	0.73111	0.234157	0.751641	0.697974	0.614502	0.625735	0.437576	0.546803
TCGA_TCGA-05-4422	0.492737	0.64488	0.786613	0.689764	0.642446	0.709633	0.268136	0.610538	0.540426	0.772461	0.805251	0.53982	0.465282	0.839371	0.496022	0.615399	0.234721	0.756512	0.577429	0.61132	0.583966	0.417334	0.486782
TCGA_TCGA-50-5045	0.638213	0.684167	0.817844	0.73655	0.678884	0.73704	0.412954	0.751493	0.613803	0.792603	0.925564	0.616264	0.688042	0.857453	0.570156	0.722725	0.299926	0.755356	0.797099	0.690443	0.646663	0.447212	0.5278
TCGA_TCGA-91-6836	0.311386	0.651278	0.605509	0.610983	0.626195	0.742603	0.224636	0.68203	0.421716	0.734699	0.683903	0.467085	0.577951	0.798539	0.506117	0.597961	0.245359	0.699799	0.593534	0.548051	0.513931	0.363764	0.563475
TCGA_TCGA-55-6975	0.40115	0.641131	0.624774	0.614757	0.628128	0.73325	0.296695	0.662815	0.439202	0.714409	0.717081	0.50447	0.487294	0.828048	0.519452	0.645087	0.290848	0.745232	0.592202	0.528582	0.558999	0.392932	0.561405
TCGA_TCGA-55-A491	0.459995	0.544681	0.660889	0.624078	0.686942	0.734399	0.283325	0.63796	0.515155	0.810474	0.80847	0.52744	0.56695	0.825954	0.50065	0.665053	0.220728	0.756422	0.683037	0.619487	0.604799	0.414001	0.482305
TCGA_TCGA-93-7347	0.524913	0.611893	0.811352	0.696457	0.682058	0.714383	0.296639	0.689425	0.57085	0.813011	0.891413	0.60145	0.655517	0.843174	0.540432	0.682273	0.272602	0.756455	0.752562	0.656927	0.636328	0.47459	0.523781
TCGA_TCGA-MP-A4T9	0.305317	0.556213	0.653353	0.665361	0.658694	0.707455	0.349355	0.710634	0.460503	0.797438	0.807405	0.572686	0.625637	0.829677	0.52465	0.685178	0.275171	0.787382	0.696928	0.638347	0.588911	0.433451	0.479818
TCGA_TCGA-49-AAR9	0.149175	0.588726	0.564612	0.638317	0.631394	0.772926	0.217804	0.58313	0.368202	0.745103	0.608524	0.421266	0.454826	0.818315	0.466109	0.663477	0.148328	0.721559	0.48923	0.509493	0.547125	0.438879	0.499878
TCGA_TCGA-75-6203	0.370862	0.483679	0.731781	0.706403	0.66604	0.643388	0.426685	0.755971	0.563337	0.802272	0.91575	0.644376	0.710529	0.857607	0.598577	0.727476	0.26998	0.800381	0.743612	0.667192	0.609272	0.419247	0.528953
TCGA_TCGA-55-8091	0.340253	0.544498	0.655068	0.683902	0.663349	0.742255	0.357806	0.702256	0.48774	0.785219	0.857402	0.586872	0.63811	0.819469	0.516159	0.691891	0.342785	0.774744	0.776444	0.611851	0.599539	0.477895	0.513929
TCGA_TCGA-97-7547	0.44361	0.426145	0.560021	0.629947	0.637375	0.669653	0.292384	0.611737	0.507016	0.790318	0.729313	0.481107	0.610253	0.868997	0.478549	0.65681	0.201807	0.775996	0.656685	0.583681	0.581954	0.386977	0.473085
TCGA_TCGA-05-4417	0.472804	0.661196	0.757736	0.659019	0.630207	0.768504	0.342619	0.714477	0.545994	0.793272	0.855685	0.568714	0.639275	0.815718	0.544902	0.68997	0.337106	0.759362	0.752945	0.614573	0.586723	0.431673	0.579413
TCGA_TCGA-62-A46R	0.337474	0.642471	0.669075	0.692514	0.660129	0.7335	0.289961	0.676038	0.518341	0.81254	0.834194	0.535352	0.598619	0.81734	0.483271	0.653179	0.302476	0.748951	0.655544	0.599805	0.548361	0.43267	0.526044
TCGA_TCGA-49-4490	0.271064	0.481909	0.610102	0.682162	0.673422	0.704457	0.223526	0.605036	0.406855	0.772662	0.773932	0.49407	0.509514	0.873658	0.500959	0.666221	0.258999	0.746526	0.520188	0.586885	0.574795	0.405165	0.448329
TCGA_TCGA-05-4395	0.269159	0.682393	0.697357	0.673155	0.646316	0.731948	0.240958	0.712105	0.488495	0.734413	0.786437	0.533661	0.505755	0.818536	0.556714	0.632723	0.417304	0.706486	0.629177	0.575913	0.589697	0.462736	0.556592
TCGA_TCGA-62-A46Y	0.370055	0.570604	0.723891	0.735562	0.651124	0.689537	0.325848	0.719939	0.509681	0.843518	0.859326	0.591608	0.577568	0.836695	0.485317	0.694527	0.320643	0.787765	0.722509	0.629116	0.566316	0.420557	0.517365
TCGA_TCGA-97-A4M7	0.477992	0.592708	0.684266	0.689538	0.688743	0.715236	0.382998	0.661074	0.525478	0.821061	0.851817	0.581737	0.675793	0.837239	0.490774	0.711686	0.298821	0.775293	0.732093	0.648629	0.590176	0.43489	0.527057
TCGA_TCGA-35-4123	0.392995	0.719902	0.856437	0.709778	0.668727	0.721763	0.328035	0.720486	0.573473	0.75418	0.91411	0.587383	0.676852	0.818262	0.628486	0.705874	0.258666	0.725603	0.777644	0.662659	0.651319	0.451682	0.540584
TCGA_TCGA-55-7576	0.354661	0.601808	0.661181	0.6211	0.655502	0.730658	0.236696	0.691159	0.513863	0.77155	0.789089	0.533348	0.606299	0.814854	0.513868	0.682953	0.287878	0.74843	0.700626	0.616375	0.567264	0.391662	0.550612
TCGA_TCGA-64-5781	0.409886	0.672176	0.839285	0.685085	0.690184	0.750869	0.301381	0.681704	0.493234	0.713757	0.812624	0.515381	0.58928	0.813861	0.550499	0.721931	0.305401	0.703596	0.576724	0.589408	0.623607	0.430992	0.580905
TCGA_TCGA-L9-A50W	0.330305	0.452375	0.586734	0.689412	0.653786	0.715365	0.303499	0.621745	0.433812	0.76383	0.747475	0.513004	0.642714	0.845744	0.433652	0.68765	0.319537	0.747439	0.527221	0.614358	0.556112	0.490467	0.507878
TCGA_TCGA-97-A4M5	0.388497	0.464926	0.66125	0.650788	0.686932	0.761747	0.327063	0.695073	0.507785	0.766686	0.802948	0.599493	0.68588	0.807993	0.495017	0.673226	0.237154	0.77701	0.675239	0.59836	0.548515	0.367218	0.520472
TCGA_TCGA-35-4122	0.464167	0.713978	0.824249	0.731671	0.681436	0.69581	0.372454	0.763908	0.589701	0.788798	0.938759	0.671366	0.665451	0.835856	0.621447	0.697571	0.335856	0.737117	0.79137	0.683997	0.663222	0.472586	0.536907
TCGA_TCGA-55-A48Z	0.370424	0.561816	0.655367	0.648447	0.649143	0.724228	0.198141	0.689105	0.489358	0.775091	0.827688	0.512683	0.530466	0.803381	0.504663	0.666338	0.227743	0.751271	0.700422	0.57923	0.602216	0.412388	0.503594
TCGA_TCGA-86-6851	0.587886	0.651923	0.833638	0.701489	0.617448	0.733328	0.262848	0.681263	0.648634	0.769236	0.916202	0.568758	0.602102	0.786441	0.542631	0.710834	0.152342	0.769295	0.694393	0.634704	0.63366	0.452785	0.50092
TCGA_TCGA-NJ-A4YF	0.254188	0.499847	0.595031	0.62636	0.624576	0.805593	0.319044	0.606277	0.380894	0.771498	0.75143	0.438048	0.392638	0.806053	0.434942	0.585323	0.348653	0.734486	0.508839	0.522661	0.50359	0.379346	0.447683
TCGA_TCGA-05-4389	0.335548	0.634636	0.805567	0.677008	0.683474	0.774369	0.201513	0.732008	0.525	0.806912	0.793375	0.568943	0.595261	0.837394	0.52533	0.669764	0.266668	0.745773	0.712356	0.619566	0.586691	0.433816	0.519046
TCGA_TCGA-NJ-A4YQ	0.672153	0.656738	0.858793	0.653237	0.601905	0.729353	0.29989	0.677987	0.65786	0.738167	0.898765	0.546012	0.548835	0.824943	0.518539	0.656439	0.43257	0.747819	0.732472	0.614073	0.635293	0.408513	0.465334
TCGA_TCGA-55-6981	0.385398	0.515956	0.552523	0.650576	0.679108	0.688861	0.286382	0.677228	0.459266	0.778532	0.719564	0.491111	0.623071	0.840181	0.475136	0.658307	0.238738	0.755096	0.644341	0.594181	0.554695	0.428087	0.528504
TCGA_TCGA-MN-A4N1	0.194836	0.500312	0.485567	0.600045	0.612252	0.699318	0.199118	0.631715	0.336121	0.730147	0.644836	0.460652	0.503389	0.827295	0.469498	0.623384	0.243731	0.689616	0.541044	0.550288	0.538315	0.394309	0.510942
TCGA_TCGA-62-A471	0.299667	0.57446	0.670843	0.591195	0.631854	0.749165	0.244347	0.596741	0.315934	0.75266	0.670921	0.464334	0.510262	0.824163	0.458008	0.594753	0.409186	0.724724	0.465716	0.477337	0.525045	0.416952	0.581151
TCGA_TCGA-55-7570	0.304926	0.576777	0.611797	0.589686	0.596198	0.681738	0.26519	0.639588	0.401112	0.689993	0.619696	0.387686	0.46701	0.794984	0.430417	0.576987	0.0919206	0.704133	0.490712	0.46224	0.467863	0.363315	0.568014
TCGA_TCGA-55-A4DF	0.411016	0.705862	0.73889	0.69018	0.702866	0.704097	0.229462	0.665737	0.57401	0.811295	0.845909	0.527644	0.534204	0.762427	0.468004	0.689151	0.138068	0.749833	0.689629	0.566727	0.574926	0.36238	0.530611
TCGA_TCGA-78-8648	0.561387	0.632783	0.808743	0.69986	0.636403	0.690937	0.423867	0.745793	0.630833	0.806985	0.948367	0.686327	0.775325	0.839541	0.613719	0.701438	0.214826	0.800025	0.795849	0.70115	0.645353	0.392577	0.567313
TCGA_TCGA-67-3770	0.299418	0.576517	0.72333	0.705137	0.649779	0.665675	0.345601	0.723611	0.481944	0.760912	0.814978	0.572965	0.607625	0.849019	0.507797	0.659767	0.25157	0.759936	0.629248	0.629909	0.578459	0.472958	0.532791
TCGA_TCGA-67-6216	0.45602	0.573214	0.659354	0.718971	0.6656	0.733996	0.357075	0.663667	0.523532	0.796716	0.84588	0.584808	0.598348	0.868167	0.469037	0.682691	0.310906	0.774801	0.702512	0.600315	0.56335	0.420715	0.541042
TCGA_TCGA-69-7974	0.374965	0.657298	0.690164	0.683251	0.638164	0.717217	0.353193	0.719698	0.549388	0.812141	0.883857	0.628998	0.635339	0.825774	0.564457	0.703632	0.316734	0.743737	0.79317	0.644805	0.58896	0.422771	0.562516
TCGA_TCGA-86-8281	0.403144	0.433839	0.613744	0.626519	0.580749	0.729779	0.248342	0.642102	0.44282	0.704958	0.698511	0.485106	0.542952	0.819897	0.446434	0.623304	0.254612	0.738984	0.569467	0.577245	0.531059	0.425736	0.498372
TCGA_TCGA-86-8280	0.468477	0.57063	0.73836	0.702401	0.644498	0.675223	0.356868	0.705525	0.554967	0.78572	0.836088	0.576768	0.638054	0.832148	0.525376	0.675433	0.246064	0.773779	0.732069	0.645137	0.589248	0.439706	0.496941
TCGA_TCGA-MP-A4T8	0.202877	0.554579	0.557196	0.618233	0.669653	0.795665	0.179801	0.618581	0.338867	0.735955	0.677419	0.441765	0.442708	0.810412	0.479231	0.62915	0.320932	0.735326	0.524093	0.508516	0.511152	0.349547	0.506621
TCGA_TCGA-55-A492	0.374523	0.396722	0.618052	0.623022	0.581565	0.711055	0.286479	0.658841	0.365569	0.743984	0.67808	0.506124	0.544514	0.824752	0.471523	0.609917	0.321388	0.73504	0.52904	0.546193	0.505508	0.402899	0.466182
TCGA_TCGA-J2-8192	0.328892	0.567216	0.624724	0.713883	0.665979	0.699789	0.305659	0.708157	0.526966	0.80223	0.887164	0.592224	0.677984	0.82676	0.510646	0.727285	0.258926	0.780655	0.800636	0.620453	0.610263	0.429523	0.543834
TCGA_TCGA-50-8460	0.505137	0.542198	0.714482	0.695085	0.729087	0.700194	0.300006	0.688245	0.503913	0.808302	0.837863	0.612756	0.684248	0.846345	0.465977	0.676818	0.266564	0.790217	0.66359	0.62937	0.574788	0.46032	0.482638
TCGA_TCGA-80-5607	0.377251	0.669872	0.723601	0.688634	0.65948	0.722265	0.393486	0.670714	0.477221	0.762035	0.798759	0.535385	0.638661	0.814394	0.496486	0.677096	0.27189	0.720246	0.665814	0.600814	0.550235	0.428182	0.577011
TCGA_TCGA-55-8097	0.400076	0.440905	0.61872	0.621156	0.604641	0.688626	0.378244	0.644377	0.447819	0.749229	0.763908	0.547654	0.681543	0.821161	0.44386	0.661718	0.236748	0.748644	0.595257	0.600068	0.535245	0.433544	0.475062
TCGA_TCGA-55-A490	0.312753	0.518074	0.641833	0.629167	0.616889	0.775394	0.209463	0.657623	0.455298	0.710548	0.833385	0.558516	0.594014	0.850989	0.505237	0.647257	0.256718	0.700706	0.697716	0.585714	0.518681	0.406803	0.494402
TCGA_TCGA-86-7711	0.328111	0.660534	0.611049	0.716737	0.662306	0.68378	0.283169	0.711514	0.509166	0.823424	0.806015	0.545585	0.586373	0.80444	0.507261	0.705332	0.395577	0.759812	0.72081	0.592652	0.595023	0.418393	0.521892
TCGA_TCGA-MP-A4TK	0.496499	0.627259	0.65888	0.691431	0.665555	0.734268	0.251077	0.719031	0.516566	0.753813	0.867255	0.601416	0.600013	0.803837	0.539322	0.662366	0.271547	0.74999	0.767793	0.616797	0.604942	0.423989	0.521701
TCGA_TCGA-50-5942	0.385965	0.426911	0.585018	0.629616	0.604486	0.662223	0.396635	0.600145	0.479061	0.761831	0.705779	0.520508	0.606107	0.826682	0.465457	0.662909	0.219025	0.745489	0.562663	0.597549	0.54094	0.461001	0.533291
TCGA_TCGA-44-8119	0.359054	0.622203	0.683148	0.681369	0.667806	0.799223	0.305838	0.691745	0.478142	0.783551	0.828715	0.512009	0.565462	0.82326	0.480786	0.697553	0.278375	0.751403	0.731878	0.552785	0.57272	0.397167	0.559013
TCGA_TCGA-66-2793	0.159911	0.516995	0.473477	0.530018	0.675752	0.698693	0.274078	0.608736	0.254454	0.746311	0.56951	0.407188	0.478462	0.751975	0.361401	0.595566	0.0740859	0.678008	0.428293	0.450679	0.452473	0.368494	0.491899
TCGA_TCGA-NC-A5HM	0.235723	0.657446	0.670601	0.643566	0.74439	0.715789	0.237486	0.645339	0.391873	0.779044	0.672086	0.437853	0.403568	0.78463	0.44641	0.652511	0.215779	0.733468	0.489436	0.485943	0.506921	0.411334	0.50841
TCGA_TCGA-63-A5ML	0.215546	0.613594	0.660081	0.599166	0.690272	0.681814	0.218965	0.644265	0.378153	0.745315	0.66829	0.537859	0.422408	0.778131	0.46621	0.593636	0.0136643	0.722554	0.583826	0.51125	0.525761	0.363982	0.486547
TCGA_TCGA-77-A5GB	0.411733	0.648345	0.656842	0.676106	0.716436	0.735244	0.225981	0.696097	0.485332	0.765401	0.807916	0.510329	0.497383	0.787297	0.551721	0.654964	0.276436	0.748775	0.67356	0.587135	0.563219	0.383228	0.505683
TCGA_TCGA-33-6738	0.34376	0.579757	0.613508	0.561999	0.678533	0.708397	0.237476	0.609107	0.364821	0.714873	0.670165	0.441781	0.535529	0.848381	0.455117	0.630494	0.192922	0.699728	0.509214	0.537723	0.528876	0.421918	0.454515
TCGA_TCGA-68-A59I	0.538757	0.611098	0.669168	0.609409	0.717508	0.738079	0.384713	0.653437	0.516869	0.778273	0.784699	0.497539	0.624813	0.778587	0.496462	0.656193	0.185296	0.761489	0.598337	0.559491	0.595345	0.393702	0.507746
TCGA_TCGA-85-8048	0.530021	0.72561	0.790757	0.669595	0.720698	0.708285	0.371949	0.695566	0.575543	0.761982	0.88765	0.598845	0.649013	0.787638	0.56489	0.680925	0.188974	0.758191	0.72648	0.624946	0.627378	0.422121	0.524717
TCGA_TCGA-66-2771	0.541398	0.729583	0.792056	0.733197	0.705742	0.732561	0.357846	0.729542	0.608507	0.809885	0.871009	0.652622	0.631271	0.827127	0.514877	0.683142	0.486132	0.766159	0.733152	0.642594	0.619998	0.407861	0.519219
TCGA_TCGA-94-A5I4	0.24724	0.597442	0.512435	0.579634	0.666985	0.706544	0.222747	0.611993	0.333535	0.743165	0.660699	0.450337	0.417704	0.75162	0.454977	0.600966	0.284279	0.706862	0.511835	0.564432	0.496698	0.408593	0.530634
TCGA_TCGA-85-6175	0.337003	0.554347	0.666495	0.701869	0.70322	0.721474	0.343207	0.715923	0.533356	0.763028	0.856047	0.580482	0.59761	0.783114	0.524405	0.729137	0.217924	0.765331	0.767252	0.639612	0.607979	0.383169	0.507167
TCGA_TCGA-22-4599	0.421384	0.740751	0.810512	0.680025	0.728737	0.70146	0.305323	0.73174	0.584315	0.784281	0.852566	0.583234	0.567665	0.773352	0.535573	0.675818	0.162798	0.754541	0.698793	0.622913	0.620285	0.383556	0.546589
TCGA_TCGA-77-A5G3	0.17699	0.581771	0.634799	0.569165	0.70559	0.70357	0.208121	0.624409	0.364664	0.683154	0.662056	0.473248	0.413823	0.758255	0.444805	0.60454	0.127259	0.723785	0.553838	0.548061	0.494563	0.378727	0.480329
TCGA_TCGA-43-5668	0.541354	0.626851	0.778633	0.658829	0.646459	0.695404	0.300557	0.685212	0.628258	0.758228	0.844416	0.538491	0.574059	0.815348	0.519772	0.663078	0.227935	0.724098	0.726597	0.630677	0.605944	0.409107	0.483103
TCGA_TCGA-63-7021	0.433911	0.661254	0.700126	0.649342	0.672515	0.71866	0.285335	0.658442	0.495376	0.757726	0.803564	0.525441	0.514329	0.776862	0.535879	0.65657	0.334155	0.751037	0.663692	0.595508	0.586596	0.420757	0.502609
TCGA_TCGA-37-4132	0.428519	0.682714	0.785111	0.671805	0.662048	0.630629	0.392474	0.705845	0.53374	0.718769	0.784111	0.503755	0.518234	0.787853	0.468575	0.634769	0.124036	0.71284	0.634253	0.554095	0.560973	0.447761	0.55697
TCGA_TCGA-85-A4QQ	0.183898	0.583901	0.545735	0.631809	0.686566	0.768437	0.272229	0.644197	0.371336	0.736853	0.638295	0.429415	0.358727	0.786534	0.459174	0.55255	0.23206	0.72699	0.507408	0.521079	0.513874	0.418202	0.462605
TCGA_TCGA-60-2714	0.393744	0.63256	0.696776	0.667323	0.623593	0.755546	0.240083	0.662515	0.495581	0.77037	0.771819	0.492609	0.542178	0.832654	0.529929	0.656401	0.333734	0.728529	0.691124	0.624617	0.566198	0.374638	0.480065
TCGA_TCGA-96-A4JK	0.36935	0.593242	0.682327	0.599986	0.703669	0.717719	0.162164	0.635653	0.41876	0.738706	0.693554	0.469296	0.428832	0.772916	0.526337	0.592622	0.12777	0.728939	0.574708	0.548628	0.551649	0.353863	0.488626
TCGA_TCGA-22-4594	0.60978	0.689189	0.754644	0.687745	0.612267	0.758906	0.335566	0.650153	0.582133	0.776247	0.810696	0.533383	0.533219	0.820463	0.468846	0.68608	0.297417	0.759418	0.708505	0.603232	0.572795	0.425781	0.556504
TCGA_TCGA-NC-A5HI	0.275416	0.58678	0.606943	0.628473	0.677875	0.712713	0.23452	0.634658	0.409752	0.77135	0.657433	0.447004	0.431702	0.77917	0.422776	0.599755	0.239145	0.696869	0.509455	0.498254	0.506517	0.374398	0.454456
TCGA_TCGA-O2-A52W	0.235112	0.630489	0.530086	0.600517	0.694296	0.673327	0.263882	0.654534	0.390255	0.742973	0.665361	0.517582	0.464493	0.773718	0.471449	0.601872	0.233525	0.724682	0.523745	0.533141	0.499997	0.351441	0.550371
GSE41271_GSM1012828	0.375347	0.70656	0.723357	0.646934	0.712685	0.725614	0.249539	0.67965	0.501419	0.742116	0.783873	0.559414	0.544876	0.852874	0.492486	0.641246	0.21206	0.70511	0.62343	0.556325	0.580224	0.426645	0.564757
GSE41271_GSM1012829	0.412758	0.600577	0.711932	0.647004	0.755554	0.72688	0.271493	0.708599	0.492051	0.755461	0.785182	0.533222	0.537501	0.776673	0.53556	0.665485	0.0507914	0.73959	0.667401	0.576474	0.583801	0.376157	0.475343
GSE41271_GSM1012830	0.467374	0.690176	0.757019	0.74293	0.721924	0.673937	0.266516	0.773543	0.605805	0.79535	0.93016	0.720665	0.696953	0.842742	0.578436	0.679457	0.352663	0.765206	0.826475	0.675133	0.631194	0.425293	0.553193
GSE41271_GSM1012831	0.342168	0.578065	0.627903	0.664414	0.674927	0.68408	0.350776	0.721451	0.436143	0.779373	0.760807	0.547201	0.523954	0.791727	0.441457	0.650479	0.264837	0.738577	0.647367	0.588679	0.55022	0.40279	0.5275
GSE41271_GSM1012832	0.345631	0.590076	0.68331	0.664737	0.667775	0.759738	0.31581	0.704463	0.456615	0.749577	0.757953	0.523101	0.526839	0.827611	0.468064	0.590919	0.218161	0.734143	0.634976	0.591046	0.533574	0.403525	0.54528
GSE41271_GSM1012833	0.315586	0.51068	0.615222	0.645596	0.694403	0.672974	0.300907	0.639575	0.469215	0.779553	0.773187	0.536439	0.621458	0.818683	0.521767	0.691163	0.25142	0.744385	0.639195	0.609927	0.58579	0.347251	0.506476
GSE41271_GSM1012834	0.145872	0.405397	0.504436	0.680461	0.718313	0.707754	0.216855	0.665119	0.44063	0.765014	0.703993	0.450551	0.487304	0.830528	0.43677	0.676092	0.214009	0.752221	0.580704	0.568566	0.52169	0.391317	0.54506
GSE41271_GSM1012835	0.412865	0.670508	0.761818	0.705536	0.703353	0.67226	0.351234	0.764624	0.533859	0.813465	0.864786	0.596823	0.642493	0.822323	0.555119	0.695357	0.287847	0.768217	0.781004	0.661195	0.609517	0.475937	0.552239
GSE41271_GSM1012836	0.27539	0.484282	0.601343	0.613899	0.626652	0.632478	0.324116	0.641765	0.403497	0.800365	0.729233	0.505796	0.613971	0.806581	0.49742	0.661098	0.216831	0.729823	0.604748	0.609469	0.523319	0.45954	0.5029
GSE41271_GSM1012837	0.414394	0.644968	0.714067	0.658941	0.667012	0.755384	0.314021	0.66209	0.449653	0.778944	0.781345	0.541816	0.558369	0.804317	0.469424	0.64377	0.255917	0.740834	0.688217	0.555115	0.581826	0.403016	0.506262
GSE41271_GSM1012838	0.466227	0.6748	0.838926	0.677671	0.690466	0.707221	0.314185	0.733653	0.635274	0.786431	0.908714	0.64387	0.63249	0.84392	0.58527	0.745955	0.215831	0.765835	0.778345	0.673863	0.630894	0.451009	0.543778
GSE41271_GSM1012839	0.451497	0.648841	0.730026	0.672252	0.678848	0.639626	0.375094	0.720417	0.522597	0.796415	0.880971	0.612427	0.731302	0.816629	0.623854	0.688281	0.313253	0.767354	0.767994	0.670075	0.625579	0.452257	0.56878
GSE41271_GSM1012840	0.23951	0.531637	0.636834	0.627093	0.669062	0.6944	0.347603	0.723624	0.439053	0.799154	0.763012	0.537521	0.640083	0.820613	0.53837	0.631033	0.246309	0.748798	0.637463	0.590134	0.546874	0.384237	0.541355
GSE41271_GSM1012841	0.366381	0.618934	0.630204	0.637116	0.708697	0.721238	0.195938	0.676785	0.458325	0.7511	0.708166	0.460323	0.454327	0.772864	0.452591	0.630545	0.198947	0.715316	0.58371	0.544057	0.533123	0.365666	0.535125
GSE41271_GSM1012842	0.509899	0.671173	0.68393	0.6689	0.644867	0.712372	0.277222	0.672159	0.513	0.706191	0.742422	0.452707	0.483822	0.766909	0.512669	0.649818	0.19265	0.718332	0.623127	0.562494	0.579676	0.34927	0.512888
GSE41271_GSM1012843	0.553855	0.708516	0.832359	0.672545	0.685829	0.693525	0.415428	0.750351	0.605376	0.772814	0.877113	0.617486	0.7061	0.82117	0.57539	0.664191	0.121829	0.76933	0.785884	0.682565	0.630723	0.432987	0.54247
GSE41271_GSM1012844	0.342684	0.56819	0.655064	0.644932	0.630107	0.708259	0.220484	0.662399	0.422068	0.731035	0.761703	0.513915	0.532304	0.814378	0.478316	0.639105	0.293312	0.76148	0.563711	0.544481	0.552316	0.471529	0.574856
GSE41271_GSM1012845	0.300745	0.58575	0.665192	0.714351	0.654118	0.721229	0.27311	0.647934	0.47139	0.75654	0.763643	0.521581	0.545539	0.812337	0.453974	0.659905	0.307128	0.741341	0.628642	0.591295	0.533693	0.416207	0.546885
GSE41271_GSM1012846	0.113875	0.310535	0.479025	0.496772	0.60832	0.654641	0.281975	0.593572	0.368942	0.616047	0.462038	0.270118	0.388162	0.857928	0.329333	0.527636	0.198616	0.722753	0.3489	0.422823	0.429406	0.421954	0.402545
GSE41271_GSM1012847	0.280564	0.658567	0.737198	0.68365	0.666494	0.688167	0.267979	0.717131	0.537074	0.766636	0.821605	0.604975	0.636988	0.80402	0.540816	0.697305	0.125211	0.745838	0.735213	0.616877	0.570565	0.396825	0.527674
GSE41271_GSM1012848	0.302592	0.557672	0.58587	0.647994	0.617998	0.726281	0.264	0.676005	0.4464	0.78194	0.766368	0.512979	0.539239	0.833239	0.493679	0.639307	0.124403	0.749141	0.706449	0.576231	0.56416	0.388007	0.489384
GSE41271_GSM1012849	0.235517	0.615775	0.52981	0.609531	0.680423	0.736506	0.150129	0.661278	0.374894	0.747834	0.604208	0.464561	0.442593	0.751388	0.444619	0.571274	0.0986019	0.699119	0.523283	0.510232	0.495837	0.376841	0.524159
GSE41271_GSM1012850	0.253283	0.613545	0.629271	0.627449	0.639265	0.684983	0.31799	0.681234	0.476796	0.775601	0.749884	0.490648	0.41067	0.769093	0.467631	0.643039	0.191341	0.749814	0.649551	0.54056	0.570491	0.390165	0.501959
GSE41271_GSM1012851	0.369791	0.58406	0.682547	0.650672	0.687254	0.707777	0.288865	0.672014	0.476801	0.767679	0.782611	0.513853	0.642051	0.816601	0.473189	0.674581	0.269637	0.72373	0.655102	0.591158	0.560569	0.381621	0.499994
GSE41271_GSM1012852	0.572156	0.631702	0.714023	0.6819	0.677043	0.644369	0.338086	0.725851	0.520497	0.77911	0.82586	0.56838	0.603961	0.791258	0.505472	0.661887	0.223842	0.753316	0.745493	0.62881	0.596659	0.443158	0.51965
GSE41271_GSM1012853	0.207312	0.412809	0.507862	0.659347	0.679246	0.699561	0.323901	0.640924	0.355267	0.809157	0.687567	0.484554	0.451376	0.843037	0.509421	0.634322	0.176181	0.764341	0.530331	0.562325	0.519875	0.432398	0.476467
GSE41271_GSM1012854	0.638133	0.748094	0.83399	0.677608	0.675274	0.703998	0.322119	0.71797	0.644452	0.72918	0.850823	0.570612	0.539702	0.804569	0.543335	0.659271	0.138196	0.780457	0.749648	0.583912	0.649557	0.368987	0.511532
GSE41271_GSM1012855	0.247281	0.542508	0.6524	0.682341	0.666251	0.694791	0.338223	0.691354	0.482572	0.787336	0.832571	0.565491	0.655955	0.834569	0.531359	0.715977	0.234611	0.763554	0.678721	0.620036	0.587966	0.453487	0.546457
GSE41271_GSM1012856	0.317558	0.528001	0.52206	0.659594	0.647888	0.786706	0.213383	0.648333	0.397867	0.736485	0.728829	0.496391	0.516343	0.806549	0.512531	0.661169	0.197945	0.753994	0.582282	0.562069	0.538563	0.453014	0.482291
GSE41271_GSM1012857	0.350734	0.61577	0.618955	0.631478	0.676678	0.668321	0.263391	0.681271	0.455355	0.741703	0.705803	0.500514	0.522875	0.771793	0.480163	0.614028	0.165117	0.72561	0.600389	0.555587	0.521175	0.333428	0.530062
GSE41271_GSM1012858	0.307114	0.681215	0.676778	0.639073	0.658526	0.710503	0.206881	0.669953	0.509959	0.780286	0.717997	0.4736	0.510948	0.771432	0.467235	0.591144	0.255942	0.689121	0.587814	0.549163	0.535439	0.428221	0.568736
GSE41271_GSM1012859	0.344933	0.614217	0.67311	0.638855	0.590591	0.79121	0.226622	0.676923	0.477036	0.754998	0.787276	0.518457	0.508568	0.797082	0.488274	0.67607	0.167367	0.711653	0.64697	0.544599	0.524015	0.349479	0.519163
GSE41271_GSM1012860	0.387079	0.59553	0.675253	0.679928	0.657793	0.724219	0.205113	0.729027	0.486457	0.744502	0.797378	0.559582	0.495097	0.809133	0.499139	0.657852	0.278107	0.748669	0.690823	0.570064	0.564835	0.403458	0.565254
GSE41271_GSM1012861	0.376658	0.678859	0.744701	0.670461	0.650818	0.69372	0.313047	0.730409	0.529128	0.768053	0.820391	0.580781	0.571018	0.791499	0.523023	0.684156	0.343219	0.738099	0.702213	0.592034	0.602425	0.444246	0.601246
GSE41271_GSM1012862	0.125579	0.521133	0.403779	0.652605	0.66516	0.721113	0.259374	0.609736	0.305958	0.705692	0.591823	0.402413	0.495287	0.741916	0.483194	0.598262	0.103761	0.710634	0.565025	0.468108	0.500337	0.376523	0.522136
[truncated: 406 more rows]

## Sheet: F
Functional annotation for 2996 DEGs (Gene Ontology)
ONTOLOGY	ID	Description	GeneRatio	pvalue	p.adjust	qvalue	geneID	Count
[truncated: 1,369 more rows]

## Sheet: G
Functional annotation for 2996 DEGs (kyoto encyclopedia of genes and genomes)
[truncated: 44 more rows]

[truncated: 2 more sheets: H, I]
